# Supplementary material for: Splicing factor USP39 promotes ovarian cancer malignancy through maintaining efficient splicing of oncogenic HMGA2
Source: Cell Death Dis. 2021 Mar 17;12(4):294. doi: 10.1038/s41419-021-03581-3 (PMC7969951; doi:10.1038/s41419-021-03581-3)
Supplement: Supplementary file 2 — Supplementary Table 1 [file 41419_2021_3581_MOESM2_ESM.xlsx]

## Sheet: Sheet1
patient	tissue	age	CA125	FIGO stage	Omentum metastasis	Lymph node metastasis	death	Overall Survival.mos.	Relapse	Progression Free Survival.mos	Platinum resistance	USP39 score	usp39 expression
1	HGSOC	62.2521	656.2	Ic	0	0	0	75	0	75	0	4.5	low
2	HGSOC	59.2	1415	IIc	1		0	75	0	75	0	4	low
3	HGSOC	65.2575	1588	IIIc	1		1	0.67	1	0.67		6.5	low
4	HGSOC	48.1425	1370	II	0	0	1	56	1	26	0	8	high
5	HGSOC	61.8219	1743	IIIc	1	1	0	50	0	50		8	high
6	HGSOC	57.4055	689.7	IIIb	1	1	1	50	1	49	0	8	high
7	HGSOC	61.2932	557.7	IIIC	1		0	73	1	20	0	4.5	low
8	HGSOC	50.5151	320.52	IV	1		0	48	1		0	7	low
9	HGSOC	61.7041	692	IV	1		0	72	1	15		7	low
10	HGSOC	75.9205	570.3	III	1		1	15	1	15		9	high
11	HGSOC	41.3397	334.8	IIIc	1	0	0	72	0	48	0	8	high
12	HGSOC	68.1233	314	IIIc	1	0	1	12	1	12		9	high
13	HGSOC	49.537	2119	IIIc	1		1	17	1		0	8	high
14	HGSOC	76.9425	108.7	Ia	0		0	70	0	70		8.5	high
15	HGSOC	53.611	2321	IIIc	1		1	32	1			8	high
16	HGSOC	59.9589	155.8	IIb	0	0	0	69	0	69		4	low
17	HGSOC	68.6027	400.4	IIIc	1	1	1	23	1			9	high
18	HGSOC	49.7589	2779	II	0	0	0	45	1	24		9	high
19	HGSOC	46.9671	1989	III	1		0	45	0	45	0	4	low
20	HGSOC	57.8301	3462	IIIc	1	1	0	68	1	67		4	low
21	HGSOC	43.1041	5000	IIIc	1		1	16	1			11	high
22	HGSOC	57.874	205.5	IIIc	1		0	56	1	46		6	low
23	HGSOC	56.6932	5000	III	1		0	25	1			1.5	low
24	HGSOC	54.937		IIa	0	1	1	22	1			9	high
25	HGSOC	47.011	549.4	IIIc	1	1	1	32				9	high
26	HGSOC	57.8082	187.8	ND	0		0	67	0	67		9.5	high
27	HGSOC	60.0055	666.4	I	0	1	0	66	1		0	4	low
28	HGSOC	48.3178	357.8	IIa	1		0	66	1			4	low
29	HGSOC	48.0685	2205	IIIc	1	1	1	10	1	9		6	low
30	HGSOC	49.9151	2566	IIIc	1		1	43	1			8	high
31	HGSOC	45.4603	121.2	IIIc	0	0	1	64	1	40		8	high
32	HGSOC	58.6932	624.5	IIIc	11	1	0	40	1		0	6.5	low
33	HGSOC	54.8712	153.8	Ic	0	0	0	64	0	64		7	low
34	HGSOC	35.0986	213.1	IIb	0	0	0	61				8	high
35	HGSOC	53.7616	2139	IIc	0	1	1	45	1			4	low
36	HGSOC	66.4466	288.5	IIIc	1		0	60	0	60		4	low
37	HGSOC	57.2932	619.02	IIIc	1		1	27	1			3.5	low
38	HGSOC	41.7616	1218	IIc	0		1	19	1			4	low
39	HGSOC	60.8274	247	IIIc	1		0	83	1	59		4	low
40	HGSOC	41.4795	346.8	IIb	0	1	0	59	0	59		6	low
41	HGSOC	43.3808	634.9	IIIc	1		1	55	1	41		7	low
42	HGSOC	65.9205	2375	IIIc	0		0	59	1		0	5	low
43	HGSOC	42.8219	563.3	Ⅱb	0	0	0	59	0	59	0	6	low
44	HGSOC	48.4466	1262	Ⅲc	1	0	1	41	1			6	low
45	HGSOC	54.7973	329.3	Ⅲc	1		1	35	1		0	2.5	low
46	HGSOC	53.811	5000	Ⅲc	0	1	0	81	1	29	0	4	low
47	HGSOC	39.9041	603.3	Ⅲc	1		1	23	1			4	low
48	HGSOC	65.7534	2732	Ⅲc	1		0	80	1	55	0	7	low
49	HGSOC	75.1918	247.65	Ⅲc	1		0	56	0	56		4	low
50	HGSOC	52.8603	1900	Ⅲc	1	0	1	45	1	45		9	high
51	HGSOC	51.2247	2071	Ⅲc	1		0	79	0	79		6	low
52	HGSOC	59.2466	5000	Ⅲc	1	1	0	79	1	10		4	low
53	HGSOC	74.6548	48.74	Ⅰ	0	0	0	77	1	31		4	low
54	HGSOC	64.3699	246	Ⅲ	1		1	41	1	41		9	high
55	HGSOC	37.3288	90.17	Ⅰc	0	0	1	75	1	50	0	4	low
56	HGSOC	66.8877	1014	Ⅲc	1		0	77	1	48	0	6.5	low
57	HGSOC	56.8329		Ⅲ	1		0	55	1	24	1	6	low
58	HGSOC	61.7178	67.35	Ⅰ	0	0	0	53	0	53		9.5	high
59	HGSOC	52.5342	1452	Ⅳ	0		0	42	0	42		6	low
60	HGSOC	62.1918	322.4	Ⅲ	1	1	1	16	1			4.5	low
61	HGSOC	48.4164	5000	Ⅳ	1		1	10	1			8	high
62	HGSOC	47.2685	23.38	Ⅱc	0		1	71	1	12	0	4	low
63	HGSOC	46.5753	2114	Ⅱa	0	0	0	98	0	98		4	low
64	HGSOC	76.6932	251.4	Ⅲc	1		1	6	1			9.5	high
65	HGSOC	70.4411		Ⅲc	1		1	11	1			4	low
66	HGSOC	42.9233	1033	Ⅲc	0	0	0	98	1	55	0	4	low
67	HGSOC	76.9452	602.6	Ⅱ	0		1	30	1			7	low
68	HGSOC	45.4356	4147	Ⅲc	1		1	27	1	10	1	7.5	high
69	HGSOC	62.474	288.3	Ⅲc	1		1	14	1			9	high
70	HGSOC	61.4877	3308	Ⅲc	1		0	98	0	98		4	low
71	HGSOC	46.6192	3257	Ⅲc	1	1	1	55	1	36		7	low
72	HGSOC	73.3123	2504	I	0		1	34	1		0	9	high
73	HGSOC	40.3671	5000	Ⅲc	0		1	48	1	48		4	low
74	HGSOC	51.9973	785.3	Ⅲc	0	1	0	96	0	96	0	3.5	low
75	HGSOC	60.3425	223.14	Ⅲc	1	1	0	94	0	82	0	4	low
76	HGSOC	72.9781	1733	Ⅲc	1		1	15	1			8.5	high
77	HGSOC	39.5808	277.2	Ⅲc	1		0	70				4	low
78	HGSOC	59.1041	413	Ⅲc	1		1	29	1			5	low
79	HGSOC	68.9699	1653	IIIc	1		1	34	1			7	low
80	HGSOC	54.6685	5000	IIIc	1		1	16	1			8.5	high
81	HGSOC	54.9233	139.3	Ⅱb	0	0	1	29	1	9	0	7	low
82	HGSOC	57.2849	1524	IIIc	1		1	57	1	57	0	4	low
83	HGSOC	56.1507	454.8	IV	0		0	67	1	28	0	2.5	low
84	HGSOC	62.0685	797.6	IIIC	0		1	36	1	11	1	9	high
85	HGSOC	57.9945	726.4	IIIc	1		1	11	1			8	high
86	HGSOC	65	2235	Ⅲc	1		1	81	1			8	high
87	HGSOC	64.1671	1509	III	1		1	32	1			7.5	high
88	HGSOC	58.1342	4440	IIIc	1		0	85	1	14	0	4	low
89	HGSOC	47.0575	1328	Ⅲc	1		1	33	1	9	1	9	high
90	HGSOC	54.337	无	Ⅲc	1		0	72				2	low
91	HGSOC	59.4521	231.6	Ⅱb	0	0	1	55				8	high
92	HGSOC	76.326	2044	Ⅲc	1		1	5			1	4	low
93	HGSOC	56.5425	1787	Ⅲc	1		1	78	1	78		8	high
94	HGSOC	45.6822	630.1	Ⅲc	1		1	40				7	low
95	HGSOC	53.1123	5000	Ⅲc	0		1	13				4.5	low
96	HGSOC	46.7452	2797	Ⅲc	1		1	22	1			4	low
97	HGSOC	38.7671	1031	Ⅲc	0	1	1	52				4	low
98	HGSOC	54.9753	142.4	Ⅰa	0	0	1	59				3	low
99	HGSOC	55.6795	4845	Ⅲc	1	0	1	62				9	high
100	HGSOC	40.8767	5000	IIIc	1		1	59				8	high
101	HGSOC	46.5041	495.5	Ⅲc	0		1	66				8.5	high
102	HGSOC	62.7096	309.1	Ⅲc	1		1	30				8	high
103	HGSOC	78.7918	19.39	Ⅱc	0		1	50	1	42	0	4	low
104	HGSOC	41.7781	500	Ⅲc	1		1	13	1			6	low
105	HGSOC	50.8055	600	Ⅲc	1	0	0	66				6	low
106	HGSOC	46.5452		Ⅰc	0		0	105	0	105		6	low
107	HGSOC	52.5315	853.3	Ⅲc	1		0	109	0	109		8	high
108	HGSOC	50.9425	1896	Ⅲc	1		0	107	0	107		4.5	low
109	HGSOC	42.3178	759.4	III	0	1	1	48				4	low
110	HGSOC	70.6466	537	Ⅲc	1		0	53				4	low
111	HGSOC	47.0438	211	Ⅲc	1	1	1	25				9	high
112	HGSOC	62.7479	41.68	Ⅱc	0		0	126	0	126		2.5	low
113	HGSOC	48.3205	285.7	Ⅲb	0	0	1	104				3	low
114	HGSOC	64.6192	无	Ⅰa	0		0	123	0	123		2	low
115	HGSOC	39.6274	2175	Ⅲc	0	0	1	39	1	28		2	low
116	HGSOC	54.1068	无	Ⅲc	1		1	39	1	31		6	low
117	HGSOC	42.6712	无	Ⅱa	0		0	100				6.5	low
118	HGSOC	62.0027	无	Ⅲc	1		1	60	1	11		8	high
119	HGSOC	47.4685	3479	Ⅲc	1		1	30				9	high
120	HGSOC	33.8219	9.19	Ⅰa	0		0	42				2	low
121	HGSOC	55.4685	786.06	Ⅲc	1	0	0	40				4	low
122	HGSOC	57.9973	221.7	Ⅲc	1		1	36	1	13	1	4	low
123	HGSOC	54.6329	82.56	Ⅱb	0	0	1	31				4	low
124	HGSOC	39.5178	11.3	Ⅰc	0	0	0	114	0	114		4	low
125	HGSOC	38.0685	2184	Ⅲc	1		0	90	1	48		6	low
126	HGSOC	50.6603	1570	Ⅲc	1		0	89	1	17		4	low
127	HGSOC	56.9315	114.9	Ⅲc	1		1	67	1	24		10.5	high
128	HGSOC	45	624.9	Ⅲc	1	1	1	10	1	4	0	7.5	high
129	HGSOC	65.5096	60.59	IIIc	1		1	6	1	6		8	high
130	HGSOC	67		Ⅱb	0	0	1	13	1	13		4	low
131	HGSOC	48.737	6971	Ⅲc	1		0	68	1	44	0	4	low
132	HGSOC	63.389	719.3	Ⅲc	1		1	38	1	29		4	low
133	HGSOC	60.5808	895.4	IIIC	1		1	8	1	8	1	9	high
134	HGSOC	43.9452	4617	ⅠB	1	1	1	17	1	17		4	low
135	HGSOC	72.4411	470.05	Ⅲc	1		1	29	1	29		8	high
136	HGSOC	56.5288	862.2	Ⅲc	0		1	12	1	12	1	6.5	low
137	HGSOC	48.9534	3593	ⅠB	0	0	0	63	1	59	0	6	low
138	HGSOC	58.2055	3572	Ⅲc	1		1	8	1	8		9	high
139	HGSOC	59.4	426.8	Ⅲc	0		0	38	0	38		6	low
140	HGSOC	57.3726	153.7	Ⅲc	0		1	8	1			8	high
141	HGSOC	52.1178	172.7	IIIc	1		1	13	1	13	0	4	low
142	HGSOC	56.8493	908.2	IIIc	1		1	22	1	13	1	4	low
143	HGSOC	66.7342	1279	IIIc	1		1	25	1	10	1	8	high
144	HGSOC	63.5425	2804	IIIc	1		0	60	0	59	0	6	low
145	HGSOC	54.5863	2183	IIIc	1		1	17	1	17		4.5	low
146	HGSOC	56.074	5000	IIIc	1		1	12	1	12	1	6	low
147	HGSOC	57.5068	692.3	IIIc	1		0	35	1	9	1	4	low
148	HGSOC	44.6603	843.9	IIIc	1		1	18	1	18		8	high
149	HGSOC	71.7699	2563	IIIc	0		1	14	1	14	0	9	high
150	FT											2	low
151	FT											3.5	low
152	FT											2	low
153	FT											4	low
154	FT											8	high
155	FT											2.5	low
156	FT											9	high
157	FT											5	low
158	FT											6	low
159	FT											1.5	low
160	FT											1	low
161	FT											4	low
162	FT											4	low
163	FT											2	low
164	FT											2.5	low
165	FT											3	low
166	FT											5	low
167	FT											6.5	low
168	FT											2	low
169	FT											2	low
170	FT											2	low
171	FT											4	low
172	FT											5	low
173	FT											3	low
174	FT											2	low
175	FT											1.5	low
176	FT											3	low
177	FT											2	low
178	FT											4	low
179	FT											3	low
180	FT											8.5	high
181	FT											5	low
182	FT											2	low
183	FT											6	low
184	FT											5	low
185	FT											2	low
186	FT											3	low
187	FT											2.5	low
188	FT											5	low
189	FT											6	low
190	FT											3.5	low
