# Supplementary material for: Splicing factor USP39 promotes ovarian cancer malignancy through maintaining efficient splicing of oncogenic HMGA2
Source: Cell Death Dis. 2021 Mar 17;12(4):294. doi: 10.1038/s41419-021-03581-3 (PMC7969951; doi:10.1038/s41419-021-03581-3)
Supplement: Supplementary file 3 — Supplementary Table 2 [file 41419_2021_3581_MOESM3_ESM.xlsx]

## Sheet: Sheet1
UNIPROT	PROTEIN	GENE
A0AV96	RNA-binding protein 47	RBM47
A0MZ66	shootin1 isoform a	KIAA1598
A4D1P6	WD repeat-containing protein 91	WDR91
A5YKK6	CCR4-NOT transcription complex subunit 1 isoform a	CNOT1
B1ALS2	protein tyrosine phosphatase, receptor type, C, isoform CRA_d	PTPRC
B1ANH2	guanylate kinase 1	GUK1
B1ANR5	poly(A) binding protein, cytoplasmic 4 (inducible form)	PABPC4
B1APQ2	pitrilysin metallopeptidase 1	PITRM1
B3KSB1	unnamed protein product	ERMP1
O00170	AH receptor-interacting protein	AIP
O00184	hunc18b2	STXBP2
O00186	syntaxin-binding protein 3	STXBP3
O00442-2	RNA terminal phosphate cyclase domain 1 isoform a	RTCD1
O00470	homeobox protein Meis1	MEIS1
O00566	U3 small nucleolar ribonucleoprotein protein MPP10	MPHOSPH10
O00743	serine/threonine-protein phosphatase 6 catalytic subunit isoform b	PPP6C
O14497	AT-rich interactive domain-containing protein 1A isoform a	ARID1A
O14776	transcription elongation regulator 1 isoform 1	TCERG1
O14787	transportin-2 isoform 1	TNPO2
O14879	interferon-induced protein with tetratricopeptide repeats 3	IFIT3
O14929	histone acetyltransferase 1	HAT1
O15027	Protein transport protein Sec16A	SEC16A
O15042	U2-associated protein SR140	SR140
O15131	Importin subunit alpha-6	KPNA5
O15294	UDP-N-acetylglucosamine--peptide N-acetylglucosaminyltransferase 110 kDa subunit isoform 1	OGT
O43148	mRNA cap guanine-N7 methyltransferase	RNMT
O43290	U4/U6.U5 tri-snRNP-associated protein 1	SART1
O43423	acidic nuclear phosphoprotein 32C	ANP32C
O43583	density-regulated protein	DENR
O43592	tRNA exportin	XPOT
O43615	mitochondrial import inner membrane translocase subunit TIM44 precursor	TIMM44
O43660	pleiotropic regulator 1	PLRG1
O43719	HIV Tat-specific factor 1	HTATSF1
O43765	small glutamine-rich tetratricopeptide repeat-containing protein alpha	SGTA
O43795	myosin-Ib isoform 1	MYO1B
O43815	striatin	STRN
O43837	isocitrate dehydrogenase [NAD] subunit beta, mitochondrial isoform a precursor	IDH3B
O43852-2	calumenin isoform b precursor	CALU
O60282	kinesin heavy chain isoform 5C	KIF5C
O60306	aquarius	AQR
O60341	lysine-specific histone demethylase 1 isoform b	KDM1A
O60610	protein diaphanous homolog 1 isoform 1	DIAPH1
O60747	putative G-binding protein	GTPBP4
O60812	heterogeneous nuclear ribonucleoprotein C-like 1	HNRNPCL1
O60826	coiled-coil domain-containing protein 22	CCDC22
O60828	polyglutamine-binding protein 1 isoform 1	PQBP1
O60841	eukaryotic translation initiation factor 5B	EIF5B
O60885	bromodomain-containing protein 4 isoform long	BRD4
O75116	rho-associated protein kinase 2	ROCK2
O75153	hypothetical protein LOC23277	KIAA0664
O75251	NADH dehydrogenase [ubiquinone] iron-sulfur protein 7, mitochondrial precursor	NDUFS7
O75306	NADH dehydrogenase [ubiquinone] iron-sulfur protein 2, mitochondrial isoform 1 precursor	NDUFS2
O75323	protein NipSnap homolog 2	GBAS
O75380	NADH dehydrogenase (ubiquinone) Fe-S protein 6, 13kDa (NADH-coenzyme Q reductase) precursor	NDUFS6
O75431	metaxin 2	MTX2
O75475	PC4 and SFRS1-interacting protein isoform 2	PSIP1
O75521	peroxisomal 3,2-trans-enoyl-CoA isomerase isoform 2	PECI
O75526	RNA-binding motif protein, X-linked-like-2	RBMXL2
O75569	interferon-inducible double stranded RNA-dependent protein kinase activator A isoform 1	PRKRA
O75608	acyl-protein thioesterase 1	LYPLA1
O75643	U5 small nuclear ribonucleoprotein 200 kDa helicase	SNRNP200
O75702	protein-tyrosine-phosphatase, isoform 3	ACP1
O75822	eukaryotic translation initiation factor 3 subunit J	EIF3J
O75934	pre-mRNA-splicing factor SPF27	BCAS2
O76070	gamma-synuclein	SNCG
O94776	metastasis-associated protein MTA2	MTA2
O94808	glutamine-fructose-6-phosphate transaminase 2	GFPT2
O94826	mitochondrial import receptor subunit TOM70	TOMM70A
O94888	UBX domain-containing protein 7	UBXN7
O94906	pre-mRNA-processing factor 6	PRPF6
O94966	ubiquitin specific peptidase 19	USP19
O95071	E3 ubiquitin-protein ligase UBR5	UBR5
O95140	mitofusin 2	MFN2
O95218	zinc finger Ran-binding domain-containing protein 2 isoform 1	ZRANB2
O95232	luc7-like protein 3	LUC7L3
O95302	peptidyl-prolyl cis-trans isomerase FKBP9 precursor	FKBP9
O95372	acyl-protein thioesterase 2	LYPLA2
O95487	SEC24 (S. cerevisiae) homolog B isoform a	SEC24B
O95758	regulator of differentiation 1 isoform 1	ROD1
O95786	probable ATP-dependent RNA helicase DDX58	DDX58
O95870	protein BAT5	BAT5
O96005	cleft lip and palate associated transmembrane protein 1	CLPTM1
O96011	peroxisomal biogenesis factor 11 beta	PEX11B
O96019	actin-like protein 6A isoform 1	ACTL6A
P00918	carbonic anhydrase 2	CA2
P01112	v-Ha-ras Harvey rat sarcoma viral oncogene homolog isoform 1	HRAS
P02511	alpha-crystallin B chain	CRYAB
P05107	integrin beta-2 precursor	ITGB2
P05109	protein S100-A8	S100A8
P05161	interferon-induced 17 kDa protein precursor	ISG15
P05164	myeloperoxidase	MPO
P05362	intercellular adhesion molecule 1 precursor	ICAM1
P06702	protein S100-A9	S100A9
P06865	Beta-hexosaminidase subunit alpha	HEXA
P07195	L-lactate dehydrogenase B chain	LDHB
P07203	Glutathione peroxidase 1	GPX1
P07311	acylphosphatase-1 isoform a	ACYP1
P07814	bifunctional aminoacyl-tRNA synthetase	EPRS
P08236	beta-glucuronidase precursor	GUSB
P08574	cytochrome c1, heme protein, mitochondrial	CYC1
P08621	U1 small nuclear ribonucleoprotein 70 kDa	SNRNP70
P09429	high mobility group protein B1	HMGB1
P09467	Fructose-1,6-bisphosphatase 1	FBP1
P09622	dihydrolipoyl dehydrogenase, mitochondrial precursor	DLD
P09661	U2 small nuclear ribonucleoprotein A'	SNRPA1
P09914	interferon-induced protein with tetratricopeptide repeats 1 isoform 2	IFIT1
P09936	ubiquitin carboxyl-terminal esterase L1	UCHL1
P10606	cytochrome c oxidase subunit 5B, mitochondrial precursor	COX5B
P11215	integrin alpha-M isoform 2 precursor	ITGAM
P11387	DNA topoisomerase 1	TOP1
P11388	DNA topoisomerase 2-alpha	TOP2A
P11498	pyruvate carboxylase, mitochondrial precursor	PC
P11717	cation-independent mannose-6-phosphate receptor precursor	IGF2R
P11802	cell division protein kinase 4	CDK4
P13051	uracil-DNA glycosylase isoform UNG2	UNG
P14317	Hematopoietic lineage cell-specific protein	HCLS1
P15374	ubiquitin carboxyl-terminal hydrolase isozyme L3	UCHL3
P15880	40S ribosomal protein S2	RPS2
P15941	Mucin-1	MUC1
P16989	cold shock domain protein A isoform a	CSDA
P17812	CTP synthase 1	CTPS
P18031	tyrosine-protein phosphatase non-receptor type 1	PTPN1
P18084	integrin, beta 5 precursor	ITGB5
P18621	ribosomal protein L17	RPL17
P19525	interferon-induced, double-stranded RNA-activated protein kinase isoform a	EIF2AK2
P19623	spermidine synthase	SRM
P19784	casein kinase II subunit alpha'	CSNK2A2
P20020	Plasma membrane calcium-transporting ATPase 1	ATP2B1
P20042	eukaryotic translation initiation factor 2 subunit 2	EIF2S2
P20591	myxovirus resistance protein 1	MX1
P20592	interferon-induced GTP-binding protein Mx2	MX2
P21912	succinate dehydrogenase [ubiquinone] iron-sulfur subunit, mitochondrial precursor	SDHB
P22033	Methylmalonyl-CoA mutase, mitochondrial	MUT
P22307	non-specific lipid-transfer protein isoform 1 proprotein	SCP2
P22492	histone H1t	HIST1H1T
P23193	transcription elongation factor A protein 1 isoform 1	TCEA1
P23381	tryptophanyl-tRNA synthetase, cytoplasmic isoform a	WARS
P24534	elongation factor 1-beta	EEF1B2
P24941	cell division protein kinase 2 isoform 1	CDK2
P25205	DNA replication licensing factor MCM3	MCM3
P25490	transcriptional repressor protein YY1	YY1
P25788	proteasome subunit alpha type-3 isoform 1	PSMA3
P26358	DNA (cytosine-5)-methyltransferase 1 isoform b	DNMT1
P26641	eukaryotic translation elongation factor 1 gamma	EEF1G
P27144	adenylate kinase isoenzyme 4, mitochondrial isoform 5	AK3L1
P27708	CAD protein	CAD
P27816	microtubule-associated protein 4 isoform 1	MAP4
P28288	ATP-binding cassette sub-family D member 3 isoform a	ABCD3
P28370	probable global transcription activator SNF2L1 isoform a	SMARCA1
P28838	cytosol aminopeptidase	LAP3
P29373	cellular retinoic acid binding protein 2	CRABP2
P29728	2'-5'-oligoadenylate synthetase 2 isoform 1	OAS2
P29762	cellular retinoic acid binding protein 1	CRABP1
P29803	pyruvate dehydrogenase E1 alpha 2 precursor	PDHA2
P29966	myristoylated alanine-rich C-kinase substrate	MARCKS
P30038	delta-1-pyrroline-5-carboxylate dehydrogenase, mitochondrial isoform a precursor	ALDH4A1
P30048	thioredoxin-dependent peroxide reductase, mitochondrial isoform a precursor	PRDX3
P30533	alpha-2-macroglobulin receptor-associated protein precursor	LRPAP1
P31930	cytochrome b-c1 complex subunit 1, mitochondrial precursor	UQCRC1
P32322	pyrroline-5-carboxylate reductase 1, mitochondrial isoform 1	PYCR1
P32456	interferon-induced guanylate-binding protein 2	GBP2
P33241	lymphocyte-specific protein 1 isoform 1	LSP1
P33316	Deoxyuridine 5'-triphosphate nucleotidohydrolase, mitochondrial	DUT
P33991	minichromosome maintenance complex component 4	MCM4
P33993	minichromosome maintenance complex component 7 isoform 1	MCM7
P35250	replication factor C subunit 2 isoform 1	RFC2
P35270	sepiapterin reductase	SPR
P35442	thrombospondin-2 precursor	THBS2
P35613	basigin isoform 1 precursor	BSG
P35659	protein DEK isoform 1	DEK
P35813	protein phosphatase 1A isoform 1	PPM1A
P36405	ADP-ribosylation factor-like protein 3	ARL3
P38919	eukaryotic initiation factor 4A-III	EIF4A3
P39748	flap endonuclease 1	FEN1
P40222	taxilin	TXLNA
P40424	pre-B-cell leukemia homeobox 1	PBX1
P40855	peroxisomal biogenesis factor 19 isoform a	PEX19
P40938	replication factor C subunit 3 isoform 1	RFC3
P41240	tyrosine-protein kinase CSK	CSK
P42126	3,2-trans-enoyl-CoA isomerase, mitochondrial precursor	DCI
P42224	signal transducer and activator of transcription 1-alpha/beta isoform alpha	STAT1
P42285	superkiller viralicidic activity 2-like 2	SKIV2L2
P42677	ribosomal protein S27	RPS27
P42771	cyclin-dependent kinase inhibitor 2A, isoform 4 isoform 1	CDKN2A
P42858	huntingtin	HTT
P43897	elongation factor Ts, mitochondrial isoform 2 precursor	TSFM
P45880	voltage-dependent anion channel 2	VDAC2
P46013	antigen KI-67 isoform 1	MKI67
P46063	RecQ protein-like	RECQL
P46108	adapter molecule crk isoform a	CRK
P46736	lys-63-specific deubiquitinase BRCC36 isoform 1	BRCC3
P46977	dolichyl-diphosphooligosaccharide--protein glycosyltransferase subunit STT3A	STT3A
P47813	eukaryotic translation initiation factor 1A, X-chromosomal	EIF1AX
P47897	glutaminyl-tRNA synthetase	QARS
P48634	Large proline-rich protein BAT2	BAT2
P48735	isocitrate dehydrogenase [NADP], mitochondrial precursor	IDH2
P49321	nuclear autoantigenic sperm protein isoform 2	NASP
P49721	proteasome subunit beta type-2	PSMB2
P49736	minichromosome maintenance complex component 2	MCM2
P49747	cartilage oligomeric matrix protein precursor	COMP
P49750	YLP motif-containing protein 1	YLPM1
P49902	cytosolic purine 5'-nucleotidase	NT5C2
P50402	emerin	EMD
P50416	carnitine O-palmitoyltransferase 1, liver isoform isoform 1	CPT1A
P50895	basal cell adhesion molecule isoform 1 precursor	BCAM
P51114	fragile X mental retardation syndrome-related protein 1 isoform a	FXR1
P51116	fragile X mental retardation syndrome-related protein 2	FXR2
P51398	28S ribosomal protein S29, mitochondrial	DAP3
P51553	isocitrate dehydrogenase [NAD] subunit gamma, mitochondrial isoform a precursor	IDH3G
P51570	galactokinase	GALK1
P51572	B-cell receptor-associated protein 31 isoform b	BCAP31
P51649	succinate-semialdehyde dehydrogenase, mitochondrial isoform 2 precursor	ALDH5A1
P52292	karyopherin alpha 2	KPNA2
P52294	Importin subunit alpha-1	KPNA1
P52701	DNA mismatch repair protein Msh6	MSH6
P52926	high mobility group protein HMGI-C isoform a	HMGA2
P52948	Nuclear pore complex protein Nup98-Nup96	NUP98
P53634	dipeptidyl peptidase 1 isoform a preproprotein	CTSC
P54687	branched-chain-amino-acid aminotransferase, cytosolic	BCAT1
P54707	hydrogen/potassium-exchanging ATPase 12A	ATP12A
P54819	adenylate kinase 2, mitochondrial isoform a	AK2
P55011	solute carrier family 12 member 2	SLC12A2
P55060	exportin-2	CSE1L
P55327	tumor protein D52 isoform 1	TPD52
P55735	protein SEC13 homolog isoform 1	SEC13
P56537	eukaryotic translation initiation factor 6 isoform a	EIF6
P56556	NADH dehydrogenase [ubiquinone] 1 alpha subcomplex subunit 6	NDUFA6
P58546	myotrophin	LUZP6
P59665	alpha-defensin 1	DEFA1B
P60866	ribosomal protein S20 isoform 2	RPS20
P61011	signal recognition particle 54 kDa protein isoform 1	SRP54
P61081	ubiquitin-conjugating enzyme E2M	UBE2M
P61421	V-type proton ATPase subunit d 1	ATP6V0D1
P61513	ribosomal protein L37a	RPL37A
P61604	10 kDa heat shock protein, mitochondrial	HSPE1
P61758	Prefoldin subunit 3	VBP1
P61769	beta-2-microglobulin precursor	B2M
P61964	WD repeat-containing protein 5	WDR5
P61970	nuclear transport factor 2	NUTF2
P62269	ribosomal protein S18	RPS18
P62330	ADP-ribosylation factor 6	ARF6
P62495	eukaryotic peptide chain release factor subunit 1	ETF1
P62633	cellular nucleic acid-binding protein isoform 3	CNBP
P62701	40S ribosomal protein S4, X isoform X isoform	RPS4X
P62979	40S ribosomal protein S27a	RPS27A
P63000	ras-related C3 botulinum toxin substrate 1 isoform Rac1	RAC1
P63220	ribosomal protein S21	RPS21
P80303	Nucleobindin-2	NUCB2
P80404	4-aminobutyrate aminotransferase, mitochondrial precursor	ABAT
P82650	28S ribosomal protein S22, mitochondrial	MRPS22
P82909	28S ribosomal protein S36, mitochondrial	MRPS36
P82933	mitochondrial ribosomal protein S9 precursor	MRPS9
P83111	serine beta-lactamase-like protein LACTB, mitochondrial isoform a	LACTB
P84098	ribosomal protein L19	RPL19
P99999	cytochrome c	CYCS
Q00653	nuclear factor NF-kappa-B p100 subunit isoform a	NFKB2
Q02338	D-beta-hydroxybutyrate dehydrogenase, mitochondrial precursor	BDH1
Q02750	dual specificity mitogen-activated protein kinase kinase 1	MAP2K1
Q02790	peptidyl-prolyl cis-trans isomerase FKBP4	FKBP4
Q03701	CCAAT/enhancer-binding protein zeta	CEBPZ
Q05048	cleavage stimulation factor subunit 1	CSTF1
Q05086	ubiquitin-protein ligase E3A isoform 2	UBE3A
Q05209	Tyrosine-protein phosphatase non-receptor type 12	PTPN12
Q05835	promyelocytic leukemia protein	PML
Q05BZ1	UBTF protein	UBTF
Q05DB2	prolactin regulatory element binding, isoform CRA_d	PREB
Q06787	fragile X mental retardation 1 protein	FMR1
Q07021	complement component 1 Q subcomponent-binding protein, mitochondrial precursor	C1QBP
Q07812	apoptosis regulator BAX isoform alpha	BAX
Q08170	splicing factor, arginine/serine-rich 4	SFRS4
Q08378	golgin subfamily A member 3 isoform 1	GOLGA3
Q08426	peroxisomal bifunctional enzyme isoform 1	EHHADH
Q08722	leukocyte surface antigen CD47 isoform 1 precursor	CD47
Q08945	FACT complex subunit SSRP1	SSRP1
Q09160	HLA class I histocompatibility antigen, A-80 alpha chain	HLA-A
Q09161	nuclear cap-binding protein subunit 1	NCBP1
Q0JVD3	hypothetical protein	VCPIP1
Q0VAB1	Translocase of inner mitochondrial membrane 50 homolog (S. cerevisiae)	TIMM50
Q0VDC6	FKBP1A protein	FKBP1A
Q0VDF9	heat shock 70 kDa protein 14 isoform 1	HSPA14
Q10589	bone marrow stromal antigen 2 precursor	BST2
Q12972	nuclear inhibitor of protein phosphatase 1 isoform alpha	PPP1R8
Q13153	serine/threonine-protein kinase PAK 1 isoform 2	PAK1
Q13247	splicing factor, arginine/serine-rich 6	SFRS6
Q13283	ras GTPase-activating protein-binding protein 1	G3BP1
Q13330	metastasis-associated protein MTA1	MTA1
Q13347	eukaryotic translation initiation factor 3 subunit I	EIF3I
Q13409	dynein, cytoplasmic 1, intermediate chain 2	DYNC1I2
Q13427	peptidyl-prolyl cis-trans isomerase G	PPIG
Q13428	Treacle protein	TCOF1
Q13464	rho-associated protein kinase 1	ROCK1
Q13488	V-type proton ATPase 116 kDa subunit a isoform 3 isoform a	TCIRG1
Q13501	sequestosome-1 isoform 1	SQSTM1
Q13505	metaxin-1 isoform 1	MTX1
Q13547	histone deacetylase 1	HDAC1
Q13586	stromal interaction molecule 1 precursor	STIM1
Q13595	transformer-2 protein homolog alpha	TRA2A
Q13620-2	cullin-4B isoform 1	CUL4B
Q13733	sodium/potassium-transporting ATPase subunit alpha-4 isoform 1	ATP1A4
Q13823	guanine nucleotide binding protein-like 2 (nucleolar)	GNL2
Q14137	ribosome biogenesis protein BOP1	BOP1
Q14139	Ubiquitin conjugation factor E4 A	UBE4A
Q14151	scaffold attachment factor B2	SAFB2
Q14152	eukaryotic translation initiation factor 3 subunit A	EIF3A
Q14157	ubiquitin-associated protein 2-like isoform a	UBAP2L
Q14329	farnesyl pyrophosphate synthetase like-4	FDPS
Q14566	minichromosome maintenance complex component 6	MCM6
Q14573	inositol 1,4,5-trisphosphate receptor type 3	ITPR3
Q14676	mediator of DNA damage checkpoint protein 1	MDC1
Q14677	epsin 4	CLINT1
Q14692	ribosome biogenesis protein BMS1 homolog	BMS1
Q14966	zinc finger protein 638	ZNF638
Q15061	WD repeat-containing protein 43	WDR43
Q15102	platelet-activating factor acetylhydrolase IB subunit gamma	PAFAH1B3
Q15156	PML-RAR protein	RARA
Q15181	inorganic pyrophosphatase	PPA1
Q15274	nicotinate-nucleotide pyrophosphorylase	QPRT
Q15393	splicing factor 3B subunit 3	SF3B3
Q15643	thyroid receptor-interacting protein 11	TRIP11
Q15907	ras-related protein Rab-11B	RAB11B
Q16094	calnexin	CANX
Q16187	alpha-ketoglutarate dehydrogenase complex dihydrolipoyl succinyltransferase	DLSTP1
Q16543	cell division cycle 37 protein	CDC37
Q16720	plasma membrane calcium-transporting ATPase 3 isoform 3b	ATP2B3
Q16775	hydroxyacylglutathione hydrolase, mitochondrial isoform 1	HAGH
Q1RMG2	AHCY protein	AHCY
Q27J81	inverted formin-2 isoform 1	INF2
Q29RF7	sister chromatid cohesion protein PDS5 homolog A isoform 1	PDS5A
Q2HJ14	2'-5'-oligoadenylate synthetase 3, 100kDa	OAS3
Q2HJC8	HDLBP protein	HDLBP
Q2L6I5	major histocompatibility complex, class I, E	HLA-E
Q2PYN1	coactivator regulator	RBM14
Q2VIM7	rcADH5	ADH5P4
Q30155	MHC DQw1-beta surface glycoprotein	HLA-DQB1
Q308M6	DNA-directed polymerase delta 1	POLD1
Q308M8	RAN binding protein 3 transcript variant a	RANBP3
Q32MZ4	leucine rich repeat (in FLII) interacting protein 1 isoform 3	LRRFIP1
Q32N01	TJP3 protein	TJP3
Q32P28	leprecan 1 isoform 1	LEPRE1
Q32Q12	hCG2001850, isoform CRA_a	NME1-NME2
Q32Q75	Eukaryotic translation initiation factor 4E	EIF4E
Q32XH3	ribosomal protein L18a-like protein	RPL18A
Q3B7B9	EIF3C protein	EIF3C
Q3HY29	cyclooxygenase 1b2	PTGS1
Q3MIH3	ubiquitin and ribosomal protein L40 precursor	UBA52
Q3MNE1	adaptor-related protein complex 3 beta 1 subunit	AP3B1
Q3SYE8	High mobility group protein B3-like-1	HMGB3L1
Q3ZCW5	SUCLG2 protein	SUCLG2
Q460N5	Poly [ADP-ribose] polymerase 14	PARP14
Q496E4	Ribosomal protein S4, Y-linked 1	RPS4Y1
Q49A15	DHX15 protein	DHX15
Q49AS9	TIAL1 protein	TIAL1
Q4LE40	C14orf159 variant protein	C14orf159
Q4LE48	STAG1 variant protein	STAG1
Q4VAM3	ACTN3 protein	ACTN3
Q4W5G3	unknown	SMARCA5
Q52LJ0	family with sequence similarity 98, member B isoform 2	FAM98B
Q52NV4	histidyl-tRNA synthetase	HARS
Q53ET7	serine hydroxymethyltransferase 1 (soluble) isoform 1 variant	SHMT1
Q53F90	guanine monophosphate synthetase variant	GMPS
Q53FG5	minichromosome maintenance deficient protein 5 variant	MCM5
Q53G26	dnaJ homolog subfamily A member 3, mitochondrial isoform 1	DNAJA3
Q53GB0	mitochondrial import receptor Tom22 variant	TOMM22
Q53GF0	cytidine 5'-monophosphate N-acetylneuraminic acid synthetase variant	CMAS
Q53GF3	PEST-containing nuclear protein variant	PCNP
Q53GM6	U5 snRNP-specific protein variant	PRPF8
Q53GQ8	Adipocyte-derived leucine aminopeptidase precursor variant	ERAP1
Q53GS9	U4/U6.U5 tri-snRNP-associated protein 2	USP39
Q53GZ5	ribonucleoside-diphosphate reductase M1 chain variant	RRM1
Q53H96	Pyrroline-5-carboxylate reductase 3	PYCRL
Q53HN4	DNA fragmentation factor, 45kDa, alpha polypeptide isoform 1 variant	DFFA
Q53QD5	unknown	HSPD1
Q53SQ6	unknown	OLA1
Q567R6	Single-stranded DNA binding protein 1	SSBP1
Q56UN9	RAB18 long isoform 1	RAB18
Q58FF6	Putative heat shock protein HSP 90-beta 4	HSP90AB4P
Q58FG0	Putative heat shock protein HSP 90-alpha A5	HSP90AA5P
Q58I23	Na+/K+ transporting ATPase alpha 1 polypeptide	ATP1A1
Q59ED2	procollagen-lysine, 2-oxoglutarate 5-dioxygenase 2 isoform b variant	PLOD2
Q59EK7	CS0DF038YO05 variant	SFRS5
Q59EL0	glyoxalase I variant	GLO1
Q59EL4	PRPF4 protein variant	PRPF4
Q59EM9	ubiquitin C variant	UBC
Q59FC4	presynaptic protein SAP97 variant	DLG1
Q59FP5	spectrin, beta, erythrocytic (includes spherocytosis, clinical type I) variant	SPTB
Q59FZ6	SWI/SNF-related matrix-associated actin-dependent regulator of chromatin a4 variant	SMARCA4
Q59G88	hypothetical protein FLJ41407 variant	CORO1A
Q59G92	HLA-B associated transcript 1 variant	BAT1
Q59GB2	protein phosphatase 1G variant	PPM1G
Q59GC1	fragile X mental retardation 1 variant	FMR1
Q59GJ0	eukaryotic translation initiation factor 4 gamma, 3 variant	EIF4G3
Q59GW7	replication factor C 5 isoform 1 variant	RFC5
Q59GW8	succinate dehydrogenase complex, subunit A, flavoprotein precursor variant	SDHA
Q59GX2	solute carrier family 2 (facilitated glucose transporter), member 1 variant	SLC2A1
Q59H08	hexokinase 3 variant	HK3
Q5BKZ1	zinc finger protein 326 isoform 1	ZNF326
Q5H935	HECT, UBA and WWE domain containing 1	HUWE1
Q5H9N4	hypothetical protein	CDK1
Q5H9R2	hypothetical protein	NDUFA5
Q5H9R7	serine/threonine-protein phosphatase 6 regulatory subunit 3 isoform 6	SAPS3
Q5HY50	ribosomal protein L10	RPL10
Q5HY71	transporter 2, ATP-binding cassette, sub-family B isoform 1	TAP2
Q5JNW7	proteasome (prosome, macropain) subunit, beta type, 8 (large multifunctional peptidase 7)	PSMB8
Q5JP01	retinoblastoma binding protein 7	RBBP7
Q5JRA6	melanoma inhibitory activity family, member 3 precursor	MIA3
Q5JS74	calcium/calmodulin-dependent serine protein kinase (MAGUK family)	CASK
Q5JTZ9	Probable alanyl-tRNA synthetase, mitochondrial	AARS2
Q5JW30	staufen, RNA binding protein, homolog 1 (Drosophila)	STAU1
Q5JXJ1	proteasome (prosome, macropain) subunit, alpha type, 7	PSMA7
Q5K651	sterile alpha motif domain-containing protein 9	SAMD9
Q5QP20	RNA binding motif protein 39	RBM39
Q5QPE1	Sec23 homolog B (S. cerevisiae)	SEC23B
Q5QPM0	RNA binding protein, autoantigenic (hnRNP-associated with lethal yellow homolog (mouse))	RALY
Q5SQP8	C-terminal binding protein 2	CTBP2
Q5SRQ6	casein kinase 2, beta polypeptide, isoform CRA_d	CSNK2B
Q5SRT5	chloride intracellular channel 1	CLIC1
Q5T0N5	Formin-binding protein 1-like	FNBP1L
Q5T1M5	FK506-binding protein 15	FKBP15
Q5T2T1	MAGUK p55 subfamily member 7	MPP7
Q5T3E6	integrin, beta 1 (fibronectin receptor, beta polypeptide, antigen CD29 includes MDF2, MSK12)	ITGB1
Q5T3I4	apolipoprotein A-I binding protein	APOA1BP
Q5T4L4	ribosomal protein S27	RPS27
Q5T5P2	sickle tail protein homolog isoform 1	KIAA1217
Q5T6V5	hypothetical protein LOC84267	C9orf64
Q5T7N0	ribosomal protein L5	RPL5
Q5T9A4	ATPase family, AAA domain containing 3B	ATAD3B
Q5TA01	glutathione S-transferase omega 1	GSTO1
Q5TB19	acidic (leucine-rich) nuclear phosphoprotein 32 family, member E	ANP32E
Q5TBN3	lymphocyte cytosolic protein 1 (L-plastin)	LCP1
Q5TCD1	isoleucyl-tRNA synthetase	IARS
Q5U0A0	proteasome (prosome, macropain) subunit, alpha type, 5	PSMA5
Q5UIP0	telomere-associated protein RIF1	RIF1
Q5VT52	Regulation of nuclear pre-mRNA domain containing 2	RPRD2
Q5VTR2	E3 ubiquitin-protein ligase BRE1A	RNF20
Q5VV89	microsomal glutathione S-transferase 3	MGST3
Q5VWC4	proteasome (prosome, macropain) 26S subunit, non-ATPase, 4, isoform CRA_b	PSMD4
Q5VX85	poly (ADP-ribose) polymerase 1	PARP1
Q5VYB6	nucleoporin 43kDa	NUP43
Q5W9G3	LAR splice variant 1	PTPRF
Q5Y7H0	MHC class II antigen	HLA-DQA1
Q63HN8	RING finger protein 213	RNF213
Q641Q2	WASH complex subunit FAM21A	FAM21A
Q658W2	PTK2 protein tyrosine kinase 2 isoform b	PTK2
Q65ZQ3	FBRNP	CREM
Q68D03	hypothetical protein	LRBA
Q68DG4	hypothetical protein	HNRNPH1
Q68EN4	SMC1A protein	SMC1A
Q69YJ6	hypothetical protein	ACIN1
Q69YJ7	hypothetical protein	RBM12
Q6AWA4	hypothetical protein	GTF3C1
Q6DHZ8	Activity-dependent neuroprotector homeobox	ADNP
Q6FHB5	HMOX2	HMOX2
Q6I9T7	CBX5	CBX5
Q6IA69	glutamine-dependent NAD(+) synthetase	NADSYN1
Q6IAM0	EIF3S4	EIF3G
Q6IB91	PCK2	PCK2
Q6IBK5	GTF2F1	GTF2F1
Q6ICN0	GRB2	GRB2
Q6IPH7	RPL14 protein	RPL14
Q6J1Z8	hemoglobin beta	HBB
Q6MZP3	hypothetical protein	STAG2
Q6N0B1	hypothetical protein	SUCLA2
Q6NS36	FTH1 protein	FTH1
Q6NSL4	LanC lantibiotic synthetase component C-like 2 (bacterial)	LANCL2
Q6NSM2	ALDH9A1 protein	ALDH9A1
Q6NT97	regulator of chromosome condensation 1 isoform a	RCC1
Q6NUK7	LYN protein	LYN
Q6NXG1	epithelial splicing regulatory protein 1 isoform 1	ESRP1
Q6P1L4	PYGL protein	PYGL
Q6P4B4	PFAS protein	PFAS
Q6P996	pyridoxal-dependent decarboxylase domain-containing protein 1	PDXDC1
Q6PEK6	OPA1 protein	OPA1
Q6PI48	aspartyl-tRNA synthetase, mitochondrial precursor	DARS2
Q6PJV4	THRAP3 protein	THRAP3
Q6PKE0	SON protein	SON
Q6PKG0	La-related protein 1	LARP1
Q6S4P3	Chain A, Crystal Structure Of Human Ferritin Ftl498instc Pathogenic Mutant	FTL
Q6TGK8	mitochondrial ribosomal protein L37 variant 2	MRPL37
Q6UN15	FIP1 like 1 isoform 1	FIP1L1
Q6XQN6	nicotinate phosphoribosyltransferase	NAPRT1
Q6ZMM9	unnamed protein product	AHCYL1
Q6ZMU0	unnamed protein product	ALAD
Q6ZP16	unnamed protein product	DSP
Q6ZQZ4	unnamed protein product	MACF1
Q6ZTL0	unnamed protein product	NAPA
Q6ZUA1	unnamed protein product	ATP13A1
Q7KZ85	transcription elongation factor SPT6	SUPT6H
Q7L0Y3	RNA (guanine-9-) methyltransferase domain containing 1	RG9MTD1
Q7L2J0	methylphosphate capping enzyme	MEPCE
Q7L4T5	SF3B2 protein	SF3B2
Q7LBC6	lysine-specific demethylase 3B	KDM3B
Q7Z2W4	zinc finger CCCH-type antiviral protein 1 isoform 1	ZC3HAV1
Q7Z3C9	hypothetical protein	EPB41L1
Q7Z3D7	hypothetical protein	RBM10
Q7Z3Q8	hypothetical protein	ZNF185
Q7Z460	CLIP-associating protein 1 isoform 1	CLASP1
Q7Z4W1	L-xylulose reductase	DCXR
Q7Z4Y3	arsenite-resistance protein ARS2	SRRT
Q7Z5L9	interferon regulatory factor 2-binding protein 2 isoform A	IRF2BP2
Q7Z5Y0	EIF4B protein	EIF4B
Q7Z743	Nucleoporin 153kDa	NUP153
Q7Z7M5	manganese-containing superoxide dismutase	SOD2
Q86U44	N6-adenosine-methyltransferase 70 kDa subunit	METTL3
Q86U86	Protein polybromo-1	PBRM1
Q86UE4	protein LYRIC	MTDH
Q86UY3	rho GTPase-activating protein 4 isoform 1	ARHGAP4
Q86WA6	biphenyl hydrolase-like precursor	BPHL
Q86X76	nitrilase 1	NIT1
Q86XP3	ATP-dependent RNA helicase DDX42	DDX42
Q86YS6	ras-related protein Rab-43	RAB43
Q8IUD2	ELKS/RAB6-interacting/CAST family member 1 isoform epsilon	ERC1
Q8IUY9	65 kDa Yes-associated protein isoform 1	YAP1
Q8IV36	hypothetical protein LOC283987	C17orf28
Q8IWX8	Calcium homeostasis endoplasmic reticulum protein	CHERP
Q8IX12	cell division cycle and apoptosis regulator protein 1	CCAR1
Q8IXM2	MLL1/MLL complex subunit C17orf49 isoform 2	C17orf49
Q8IYB8	ATP-dependent RNA helicase SUPV3L1, mitochondrial precursor	SUPV3L1
Q8IYD1	eukaryotic peptide chain release factor GTP-binding subunit ERF3B	GSPT2
Q8IZL8	proline-, glutamic acid- and leucine-rich protein 1	PELP1
Q8N335	glycerol-3-phosphate dehydrogenase 1-like	GPD1L
Q8N684	cleavage and polyadenylation specificity factor subunit 7 isoform 2	CPSF7
Q8N7G1	unnamed protein product	PNP
Q8N8A6	ATP-dependent RNA helicase DDX51	DDX51
Q8N8Y7	unnamed protein product	RBMX
Q8NBF2	NHL repeat containing 2	NHLRC2
Q8NBU5	ATPase family, AAA domain containing 1	ATAD1
Q8NCF7	unnamed protein product	SLC25A3
Q8NE71	ATP-binding cassette sub-family F member 1 isoform a	ABCF1
Q8NE86	coiled-coil domain containing 109A	CCDC109A
Q8NFF5	FAD synthetase isoform 1	FLAD1
Q8NFV4	abhydrolase domain-containing protein 11 isoform 1	ABHD11
Q8NHH9	atlastin-2 isoform 2	ATL2
Q8TAA9	vang-like protein 1 isoform 1	VANGL1
Q8TAQ2	SWI/SNF complex subunit SMARCC2 isoform a	SMARCC2
Q8TBC4	NEDD8-activating enzyme E1 catalytic subunit isoform 1	UBA3
Q8TCS8	polyribonucleotide nucleotidyltransferase 1, mitochondrial precursor	PNPT1
Q8TCT9-4	minor histocompatibility antigen H13 isoform 2	HM13
Q8TD27	placenta immunoregulatory factor PLIF	DHX36
Q8TDI0	chromodomain helicase DNA binding protein 5	CHD5
Q8TE77	protein phosphatase Slingshot homolog 3	SSH3
Q8TEQ6	Gem-associated protein 5	GEMIN5
Q8WUY1	mesenchymal stem cell protein DSCD75 precursor	C8orf55
Q8WVV9	heterogeneous nuclear ribonucleoprotein L-like isoform 1	HNRPLL
Q8WVX7	ribosomal protein S19	RPS19
Q8WW59	SPRY domain-containing protein 4	SPRYD4
Q8WWM7	ataxin-2-like protein isoform A	ATXN2L
Q8WWQ0	PH-interacting protein	PHIP
Q8WX92	negative elongation factor B	COBRA1
Q8WX93	Palladin	PALLD
Q8WXI9	transcriptional repressor p66-beta	GATAD2B
Q8WYA6	beta-catenin-like protein 1	CTNNBL1
Q8WYP5	Protein ELYS	AHCTF1
Q92522	histone H1x	H1FX
Q92538	golgi brefeldin A resistant guanine nucleotide exchange factor 1	GBF1
Q92542	nicastrin precursor	NCSTN
Q92575	UBX domain-containing protein 4	UBXN4
Q92614	myosin-XVIIIa isoform a	MYO18A
Q92688	acidic leucine-rich nuclear phosphoprotein 32 family member B	ANP32B
Q92878	DNA repair protein RAD50 isoform 1	RAD50
Q92890	ubiquitin fusion degradation protein 1 homolog isoform A	UFD1L
Q92905	COP9 signalosome complex subunit 5	COPS5
Q92922	SWI/SNF complex subunit SMARCC1	SMARCC1
Q92925	SWI/SNF-related matrix-associated actin-dependent regulator of chromatin subfamily D member 2	SMARCD2
Q95604	HLA class I histocompatibility antigen, Cw-17 alpha chain	HLA-C
Q96A33	coiled-coil domain-containing protein 47 precursor	CCDC47
Q96A65	SEC8 protein isoform a	EXOC4
Q96A72	protein mago nashi homolog 2	MAGOHB
Q96AT9	ribulose-5-phosphate-3-epimerase isoform 1	RPE
Q96C86	scavenger mRNA-decapping enzyme DcpS	DCPS
Q96CV8	Thimet oligopeptidase 1	THOP1
Q96DC8	enoyl-CoA hydratase domain-containing protein 3, mitochondrial precursor	ECHDC3
Q96DG6	carboxymethylenebutenolidase homolog	CMBL
Q96DI7	U5 small nuclear ribonucleoprotein 40 kDa protein	SNRNP40
Q96DP0	unnamed protein product	NDUFV3
Q96EG6	kinesin-like 8 isoform c	KLC4
Q96EY7	pentatricopeptide repeat-containing protein 3, mitochondrial precursor	PTCD3
Q96FT2	DEAD (Asp-Glu-Ala-Asp) box polypeptide 39, isoform CRA_b	DDX39
Q96GC5	mitochondrial ribosomal protein L48 precursor	MRPL48
Q96J53	HMGB2 protein	HMGB2
Q96K17	transcription factor BTF3 homolog 4 isoform 1	BTF3L4
Q96KG9	N-terminal kinase-like protein isoform A	SCYL1
Q96KR1	zinc finger RNA-binding protein	ZFR
Q96LD4	Tripartite motif-containing protein 47	TRIM47
Q96N66	lysophospholipid acyltransferase 7 isoform 1	MBOAT7
Q96P16	regulation of nuclear pre-mRNA domain containing 1A	RPRD1A
Q96P48	arf-GAP with Rho-GAP domain, ANK repeat and PH domain-containing protein 1 isoform c	ARAP1
Q96RP9	elongation factor G, mitochondrial precursor	GFM1
Q96RQ9-2	L-amino-acid oxidase isoform 2	IL4I1
Q96RS6	NudC domain-containing protein 1	NUDCD1
Q96S55	ATPase WRNIP1 isoform 1	WRNIP1
Q96S66	Mid-1-related chloride channel 1 isoform 1	CLCC1
Q96SB4	SFRS protein kinase 1	SRPK1
Q96SI9	spermatid perinuclear RNA binding protein isoform 1	STRBP
Q96T37	putative RNA-binding protein 15	RBM15
Q99436	proteasome subunit beta type-7 proprotein	PSMB7
Q99666	RANBP2-like and GRIP domain-containing protein 7 isoform 1	RGPD6
Q99996	A-kinase anchor protein 9	AKAP9
Q9BQ04	RNA binding motif protein 4B	RBM4B
Q9BQA1	WD repeat domain 77	WDR77
Q9BRH7	NDRG1 protein	NDRG1
Q9BRJ7	protein syndesmos	NUDT16L1
Q9BTC8	Metastasis-associated protein MTA3	MTA3
Q9BTW9	Tubulin-specific chaperone D	TBCD
Q9BUH6	hypothetical protein LOC286257	C9orf142
Q9BUQ8	DEAD (Asp-Glu-Ala-Asp) box polypeptide 23	DDX23
Q9BV20	methylthioribose-1-phosphate isomerase isoform 1	MRI1
Q9BV38	WD repeat-containing protein 18	WDR18
Q9BV40	vesicle-associated membrane protein 8	VAMP8
Q9BVJ7	dual specificity protein phosphatase 23	DUSP23
Q9BVL2	nucleoporin like 1 isoform a	NUPL1
Q9BVS9	IPO5 protein	IPO5
Q9BW27	nuclear pore complex protein Nup85	NUP85
Q9BW92	threonyl-tRNA synthetase, mitochondrial precursor	TARS2
Q9BWF3	RNA-binding protein 4	RBM4
Q9BWY6	dJ639P13.2.2 (acidic calponin 3)	CNN3
Q9BXJ9	NMDA receptor-regulated protein 1	NAA15
Q9BY44	eukaryotic translation initiation factor 2A	EIF2A
Q9BYD3	39S ribosomal protein L4, mitochondrial isoform a	MRPL4
Q9BYK1	ribosomal protein S21, isoform CRA_e	RPS21
Q9BYN8	28S ribosomal protein S26, mitochondrial precursor	MRPS26
Q9BYT8	neurolysin, mitochondrial precursor	NLN
Q9BZE9	alveolar soft part sarcoma chromosome region, candidate 1	ASPSCR1
Q9BZJ0	crooked neck-like protein 1	CRNKL1
Q9BZK7	F-box-like/WD repeat-containing protein TBL1XR1	TBL1XR1
Q9BZL4	protein phosphatase 1 regulatory subunit 12C	PPP1R12C
Q9C0C2	182 kDa tankyrase-1-binding protein	TNKS1BP1
Q9C0C9	ubiquitin-conjugating enzyme E2 O	UBE2O
Q9GIY3	HLA class II histocompatibility antigen, DRB1-14 beta chain	HLA-DRB5
Q9GZR7	ATP-dependent RNA helicase DDX24	DDX24
Q9GZT3	SRA stem-loop-interacting RNA-binding protein, mitochondrial precursor	C14orf156
Q9GZT8	NIF3-like protein 1 isoform 1	NIF3L1
Q9H029	hypothetical protein	SAR1B
Q9H064	synembryn-A	RIC8A
Q9H074	polyadenylate-binding protein-interacting protein 1 isoform 1	PAIP1
Q9H0C2	ADP/ATP translocase 4	SLC25A31
Q9H0R5	guanylate-binding protein 3	GBP3
Q9H0S4	probable ATP-dependent RNA helicase DDX47 isoform 1	DDX47
Q9H2M9	rab3 GTPase-activating protein, non-catalytic subunit	RAB3GAP2
Q9H2R8	CGI16-iso	ACOT9
Q9H2U2	inorganic pyrophosphatase 2, mitochondrial isoform 1 precursor	PPA2
Q9H307	pinin	PNN
Q9H3P2	Negative elongation factor A	WHSC2
Q9H4G0	band 4.1-like protein 1 isoform a	EPB41L1
Q9H4L5	oxysterol-binding protein-like protein 3 isoform a	OSBPL3
Q9H583	HEAT repeat-containing protein 1	HEATR1
Q9H6R3	acyl-CoA synthetase short-chain family member 3, mitochondrial precursor	ACSS3
Q9H773	dCTP pyrophosphatase 1	DCTPP1
Q9H8Y8	golgi reassembly-stacking protein 2	GORASP2
Q9H910	hematological and neurological expressed 1-like protein	HN1L
Q9H9J2	mitochondrial ribosomal protein L44 precursor	MRPL44
Q9H9P8	L-2-hydroxyglutarate dehydrogenase, mitochondrial	L2HGDH
Q9H9W4	acyl-Coenzyme A dehydrogenase family, member 9, isoform CRA_b	ACAD9
Q9HB74	PNAS-102	CCT5
Q9HBP7	unknown	EIF2B4
Q9HCE1	putative helicase MOV-10	MOV10
Q9NPF4	probable O-sialoglycoprotein endopeptidase	OSGEP
Q9NPH2	inositol-3-phosphate synthase 1 isoform 1	ISYNA1
Q9NR09	Baculoviral IAP repeat-containing protein 6	BIRC6
Q9NR28	diablo homolog, mitochondrial isoform 1 precursor	DIABLO
Q9NR56	muscleblind-like protein 1 isoform c	MBNL1
Q9NR99	Matrix-remodeling-associated protein 5	MXRA5
Q9NRG9	Aladin isoform 1	AAAS
Q9NS15	latent-transforming growth factor beta-binding protein 3 isoform 1 precursor	LTBP3
Q9NSE4	isoleucyl-tRNA synthetase, mitochondrial precursor	IARS2
Q9NU22	midasin	MDN1
Q9NUQ8	ATP-binding cassette sub-family F member 3	ABCF3
Q9NUQ9	hypothetical protein LOC51571	FAM49B
Q9NVC0	unnamed protein product	LARS
Q9NVH2	integrator complex subunit 7	INTS7
Q9NVH6	trimethyllysine dioxygenase, mitochondrial	TMLHE
Q9NWW3	unnamed protein product	HSPA8
Q9NXA8	NAD-dependent deacetylase sirtuin-5 isoform 1	SIRT5
Q9NXF1	testis-expressed sequence 10 protein isoform 1	TEX10
Q9NXR7	BRCA1-A complex subunit BRE isoform 2	BRE
Q9NYF8	bcl-2-associated transcription factor 1 isoform 1	BCLAF1
Q9NZ01	glycoprotein, synaptic 2	TECR
Q9NZ45	CDGSH iron sulfur domain-containing protein 1	CISD1
Q9NZL4	Hsp70-binding protein 1	HSPBP1
Q9P015	mitochondrial ribosomal protein L15 precursor	MRPL15
Q9P1U1	actin-related protein 3B isoform 1	ACTR3B
Q9P258	protein RCC2	RCC2
Q9P2I0	cleavage and polyadenylation specificity factor subunit 2	CPSF2
Q9P2M7	Cingulin	CGN
Q9TPQ0	MHC class I antigen	MICA
Q9UBB9	tuftelin-interacting protein 11	TFIP11
Q9UBE0	SUMO-activating enzyme subunit 1 isoform a	SAE1
Q9UBS4	dnaJ homolog subfamily B member 11 precursor	DNAJB11
Q9UBX3	mitochondrial dicarboxylate carrier	SLC25A10
Q9UG64	hypothetical protein	PMPCB
Q9UG93	hypothetical protein	CSDE1
Q9UHD1	cysteine and histidine-rich domain-containing protein 1 isoform a	CHORDC1
Q9UI30	tRNA methyltransferase 112 homolog	TRMT112
Q9UIG0	tyrosine-protein kinase BAZ1B	BAZ1B
Q9UIQ6	leucyl-cystinyl aminopeptidase isoform 1	LNPEP
Q9UIS4	small nuclear ribonucleoprotein B'	SNRPB
Q9UJC3	protein Hook homolog 1	HOOK1
Q9UJM0	hypothetical protein	CDC42
Q9ULC4	malignant T cell-amplified sequence 1 isoform 1	MCTS1
Q9ULD0	2-oxoglutarate dehydrogenase-like, mitochondrial isoform a	OGDHL
Q9UN86	ras GTPase-activating protein-binding protein 2 isoform a	G3BP2
Q9UNF1	melanoma antigen family D, 2	MAGED2
Q9UNN5	FAS-associated factor 1	FAF1
Q9UNS2	COP9 signalosome complex subunit 3	COPS3
Q9UQ35	serine/arginine repetitive matrix protein 2	SRRM2
Q9UQV0	glutamate dehydrogenase (NAD(P)+)	GLUD1
Q9Y266	nuclear migration protein nudC	NUDC
Q9Y2W2	WW domain-binding protein 11	WBP11
Q9Y376	calcium-binding protein 39	CAB39
Q9Y3C8	ufm1-conjugating enzyme 1	UFC1
Q9Y3D9	28S ribosomal protein S23, mitochondrial	MRPS23
Q9Y4A5	Transformation/transcription domain-associated protein	TRRAP
Q9Y4E1	WASH complex subunit FAM21C	FAM21C
Q9Y4P3	transducin beta-like protein 2	TBL2
Q9Y4W2	protein LAS1 homolog isoform 1	LAS1L
Q9Y520	Protein BAT2-like 2	BAT2L2
Q9Y5K3	choline-phosphate cytidylyltransferase B isoform 1	PCYT1B
Q9Y5M8	signal recognition particle receptor subunit beta	SRPRB
Q9Y606	tRNA pseudouridine synthase A isoform 1	PUS1
Q9Y617	phosphoserine aminotransferase isoform 1	PSAT1
Q9Y6B5	PAK2	PAK3
Q9Y6D6	brefeldin A-inhibited guanine nucleotide-exchange protein 1	ARFGEF1
Q9Y6E0	serine/threonine-protein kinase 24 isoform a	STK24
