# Supplementary material for: Splicing factor USP39 promotes ovarian cancer malignancy through maintaining efficient splicing of oncogenic HMGA2
Source: Cell Death Dis. 2021 Mar 17;12(4):294. doi: 10.1038/s41419-021-03581-3 (PMC7969951; doi:10.1038/s41419-021-03581-3)
Supplement: Supplementary file 7 — Supplementary Table 6 [file 41419_2021_3581_MOESM7_ESM.xlsx]

## Sheet: summary
Accession	Protein names	Gene names	MW [kDa]	Protein score	Sequence coverage (%)	# Unique Peptides	# Peptides	# PSMs
P49756	RNA-binding protein 25	RBM25	100.124	985.956	24.56	20	20	26
P62701	40S ribosomal protein S4, X isoform	RPS4X	29.5791	814.053	58.17	17	17	24
P13645	Keratin, type I cytoskeletal 10	KRT10	58.7917	723.82	29.11	13	14	14
P61247	40S ribosomal protein S3a	RPS3A	29.9257	717.987	26.14	7	7	16
P08670	Vimentin	VIM	53.6191	710.748	32.83	14	14	18
P04264	Keratin, type II cytoskeletal 1	KRT1	65.999	674.849	22.52	10	12	13
O60841	Eukaryotic translation initiation factor 5B	EIF5B	138.742	666.22	15.9	14	14	16
Q9Y2X3	Nucleolar protein 58	NOP58	59.5405	640.274	27.98	10	10	14
P11387	DNA topoisomerase 1	TOP1	90.6689	632.383	23.66	17	17	19
P08708	40S ribosomal protein S17	RPS17	15.5404	616.487	70.37	10	10	14
Q96AG4	Leucine-rich repeat-containing protein 59	LRRC59	34.9089	614.7	48.53	13	13	15
P23396	40S ribosomal protein S3	RPS3	26.6714	597.441	59.26	13	13	18
Q9NX58	Cell growth-regulating nucleolar protein	LYAR	43.5879	591.24	28.23	9	9	14
P62249	40S ribosomal protein S16	RPS16	16.435	574.349	54.11	11	11	17
O14617	AP-3 complex subunit delta-1	AP3D1	130.076	534.361	12.92	12	12	14
P46782	40S ribosomal protein S5	RPS5	22.8621	515.11	32.35	8	8	12
P04406	Glyceraldehyde-3-phosphate dehydrogenase	GAPDH	36.0304	480.263	32.54	8	8	10
Q9UHX1	Poly(U)-binding-splicing factor PUF60	PUF60	59.8376	460.372	12.52	5	5	9
P62269	40S ribosomal protein S18	RPS18	17.7079	457.29	50.66	11	11	14
Q14331	Protein FRG1	FRG1	29.1541	456.704	34.11	9	9	12
P62263	40S ribosomal protein S14	RPS14	16.2625	439.828	31.13	5	5	11
P23284	Peptidyl-prolyl cis-trans isomerase B	PPIB	23.7275	424.457	40.28	8	8	10
P05141	ADP/ATP translocase 2	SLC25A5	32.8312	422.686	28.52	2	8	13
P16403	Histone H1.2	HIST1H1C	21.3517	418.888	33.8	9	9	11
P35527	Keratin, type I cytoskeletal 9	KRT9	62.0268	417.273	22.15	9	9	9
P48047	ATP synthase subunit O, mitochondrial	ATP5O	23.2627	412.147	29.58	5	5	8
P62753	40S ribosomal protein S6	RPS6	28.663	411.837	24.9	8	8	10
P62750	60S ribosomal protein L23a	RPL23A	17.6841	410.019	42.31	6	6	12
O43290	U4/U6.U5 tri-snRNP-associated protein 1	SART1	90.2003	393.008	10.88	6	6	7
O76094	Signal recognition particle subunit SRP72	SRP72	74.56	392.902	21.61	10	10	10
P32969	60S ribosomal protein L9	RPL9	21.8498	391.575	35.94	7	7	11
P62081	40S ribosomal protein S7	RPS7	22.1133	387.305	43.3	7	7	12
O75400	Pre-mRNA-processing factor 40 homolog A	PRPF40A	108.737	385.083	6.27	6	6	9
Q8WU90	Zinc finger CCCH domain-containing protein 15	ZC3H15	48.5726	384.315	27.93	10	10	11
P12236	ADP/ATP translocase 3	SLC25A6	32.8452	384.144	25.17	1	7	11
Q8WXX5	DnaJ homolog subfamily C member 9	DNAJC9	29.8911	382.776	34.62	7	7	8
Q5T3I0	G patch domain-containing protein 4	GPATCH4	50.3508	379.931	24.66	8	8	9
P46783	40S ribosomal protein S10	RPS10	18.8859	379.759	38.18	6	6	10
Q00839	Heterogeneous nuclear ribonucleoprotein U	HNRNPU	90.528	360.803	9.94	7	7	9
P62280	40S ribosomal protein S11	RPS11	18.419	357.782	50.63	9	9	10
Q8NE71	ATP-binding cassette sub-family F member 1	ABCF1	95.8665	353.593	13.25	10	10	10
Q9BZE4	Nucleolar GTP-binding protein 1	GTPBP4	73.9178	351.804	15.46	8	8	9
P62829	60S ribosomal protein L23	RPL23	14.8561	349.47	50.71	5	5	10
P12235	ADP/ATP translocase 1	SLC25A4	33.0432	344.033	25.17	1	7	10
O00541	Pescadillo homolog	PES1	67.96	342.534	17.18	11	11	11
P39019	40S ribosomal protein S19	RPS19	16.0505	337.824	43.45	8	8	10
Q9NVN8	Guanine nucleotide-binding protein-like 3-like protein	GNL3L	65.5316	337.276	12.89	6	6	8
Q9Y3C1	Nucleolar protein 16	NOP16	21.1751	328.186	30.34	5	5	6
Q9H0S4	Probable ATP-dependent RNA helicase DDX47	DDX47	50.6147	327.918	22.64	8	8	9
Q9Y295	Developmentally-regulated GTP-binding protein 1	DRG1	40.5168	324.625	20.71	6	6	7
P15880	40S ribosomal protein S2	RPS2	31.3046	322.189	33.79	9	9	10
P27816	Microtubule-associated protein 4	MAP4	120.93	319.99	7.47	7	7	8
P11142	Heat shock cognate 71 kDa protein	HSPA8	70.8542	319.789	19.66	7	9	9
Q9H0A0	RNA cytidine acetyltransferase	NAT10	115.657	314.173	8.2	7	7	7
P62241	40S ribosomal protein S8	RPS8	24.1902	310.61	41.83	7	7	8
Q14498	RNA-binding protein 39	RBM39	59.3427	310.313	15.47	6	6	6
P68104	Elongation factor 1-alpha 1	EEF1A1	50.1091	308.181	16.67	4	4	7
Q6P5R6	60S ribosomal protein L22-like 1	RPL22L1	14.5976	307.807	25.41	4	4	6
P62847	40S ribosomal protein S24	RPS24	15.4134	302.406	39.85	5	5	8
P63173	60S ribosomal protein L38	RPL38	8.21273	300.432	35.71	4	4	7
Q9BRS2	Serine/threonine-protein kinase RIO1	RIOK1	65.5417	299.513	8.8	4	4	7
P26373	60S ribosomal protein L13	RPL13	24.2465	296.876	27.96	6	6	8
Q96EY4	Translation machinery-associated protein 16	TMA16	23.8494	293.098	30.54	5	5	7
P18621	60S ribosomal protein L17	RPL17	21.3833	292.098	31.52	5	5	8
P46781	40S ribosomal protein S9	RPS9	22.5776	290.096	34.02	8	8	9
Q2NL82	Pre-rRNA-processing protein TSR1 homolog	TSR1	91.7519	288.41	16.54	10	10	10
Q13724	Mannosyl-oligosaccharide glucosidase	MOGS	91.8606	288.031	9.32	5	5	6
Q9H501	ESF1 homolog	ESF1	98.735	285.071	10.22	8	8	8
P62277	40S ribosomal protein S13	RPS13	17.2117	284.49	29.8	5	5	8
P83731	60S ribosomal protein L24	RPL24	17.7679	278.97	31.21	5	5	6
P62913	60S ribosomal protein L11	RPL11	20.2396	274.314	20.22	4	4	7
P22087	rRNA 2'-O-methyltransferase fibrillarin	FBL	33.7634	274.005	21.5	5	5	7
P26583	High mobility group protein B2	HMGB2	24.0187	269.215	32.54	5	6	7
O95232	Luc7-like protein 3	LUC7L3	51.4351	268.038	15.74	5	5	6
O43172	U4/U6 small nuclear ribonucleoprotein Prp4	PRPF4	58.4124	266.827	17.43	6	6	6
P62841	40S ribosomal protein S15	RPS15	17.0292	264.809	53.79	6	6	8
P62244	40S ribosomal protein S15a	RPS15A	14.83	262.695	23.08	3	3	5
Q9BYG3	MKI67 FHA domain-interacting nucleolar phosphoprotein	NIFK	34.201	259.617	20.14	5	5	6
P84098	60S ribosomal protein L19	RPL19	23.4512	258.76	21.43	5	5	6
Q13823	Nucleolar GTP-binding protein 2	GNL2	83.6034	253.095	9.58	5	5	6
Q8NC51	Plasminogen activator inhibitor 1 RNA-binding protein	SERBP1	44.9385	251.126	19.12	6	6	6
P26368	Splicing factor U2AF 65 kDa subunit	U2AF2	53.4672	247.09	13.05	5	5	7
Q9NX20	39S ribosomal protein L16, mitochondrial	MRPL16	28.431	244.029	25.9	5	5	6
P63010	AP-2 complex subunit beta	AP2B1	104.486	243.45	6.72	4	4	5
O60814	Histone H2B type 1-K	HIST1H2BK	13.8816	242.339	28.57	2	4	7
P27635	60S ribosomal protein L10	RPL10	24.5879	240.071	11.21	2	2	5
Q9UQ88	Cyclin-dependent kinase 11A	CDK11A	91.3055	239.72	7.15	6	6	7
Q02978	Mitochondrial 2-oxoglutarate/malate carrier protein	SLC25A11	34.0399	237.463	23.25	6	6	6
P35268	60S ribosomal protein L22	RPL22	14.7778	236.279	38.28	5	5	6
Q9BU76	Multiple myeloma tumor-associated protein 2	MMTAG2	29.3939	234.392	18.63	4	4	5
O43684	Mitotic checkpoint protein BUB3	BUB3	37.1312	233.641	19.51	5	5	6
P09874	Poly [ADP-ribose] polymerase 1	PARP1	113.012	231.756	6.21	5	5	6
Q9UNQ2	Probable dimethyladenosine transferase	DIMT1	35.2141	229.84	21.73	6	6	6
P08865	40S ribosomal protein SA	RPSA	32.8334	223.898	15.25	3	3	3
Q9UQ35	Serine/arginine repetitive matrix protein 2	SRRM2	299.438	223.066	2.11	4	4	4
P17844	Probable ATP-dependent RNA helicase DDX5	DDX5	69.1047	222.671	14.01	7	7	7
O00203	AP-3 complex subunit beta-1	AP3B1	121.245	219.999	7.77	8	8	8
Q8IY81	pre-rRNA processing protein FTSJ3	FTSJ3	96.4992	216.528	7.91	4	4	5
P60866	40S ribosomal protein S20	RPS20	13.3643	216.379	28.57	4	4	6
P46776	60S ribosomal protein L27a	RPL27A	16.551	215.986	29.73	5	5	6
P62805	Histone H4	HIST1H4A	11.3604	215.001	50.49	5	5	5
P62266	40S ribosomal protein S23	RPS23	15.7977	213.194	23.78	4	4	6
Q86V81	THO complex subunit 4	ALYREF	26.8716	212.277	31.13	5	5	5
P06899	Histone H2B type 1-J	HIST1H2BJ	13.8956	208.211	28.57	1	3	6
P78559	Microtubule-associated protein 1A	MAP1A	305.298	208.202	3	7	7	7
Q5JTH9	RRP12-like protein	RRP12	143.611	207.975	6.86	7	7	7
O43670	BUB3-interacting and GLEBS motif-containing protein ZNF207	ZNF207	50.7171	206.873	9.62	5	5	5
Q8N1G4	Leucine-rich repeat-containing protein 47	LRRC47	63.4337	202.492	11.32	4	4	4
P0DN76	Splicing factor U2AF 35 kDa subunit-like protein	U2AF1L5	27.8545	202.176	22.08	5	5	5
Q9UM00	Calcium load-activated calcium channel	TMCO1	21.1612	201.435	19.68	3	3	5
P36542	ATP synthase subunit gamma, mitochondrial	ATP5C1	32.9753	199.906	17.11	5	5	6
Q13765	Nascent polypeptide-associated complex subunit alpha	NACA	23.3697	199.779	19.53	3	3	3
Q9Y3D7	Mitochondrial import inner membrane translocase subunit TIM16	PAM16	13.8162	198.834	24	2	2	3
Q9BW19	Kinesin-like protein KIFC1	KIFC1	73.7023	198.314	9.81	5	5	5
P37108	Signal recognition particle 14 kDa protein	SRP14	14.5608	196.588	26.47	3	3	4
O43491	Band 4.1-like protein 2	EPB41L2	112.519	196.478	5.77	5	5	5
Q99755	Phosphatidylinositol 4-phosphate 5-kinase type-1 alpha	PIP5K1A	62.5936	196.389	6.05	2	2	3
P31689	DnaJ homolog subfamily A member 1	DNAJA1	44.8395	196.229	12.85	5	5	5
Q14684	Ribosomal RNA processing protein 1 homolog B	RRP1B	84.3752	195.819	9.1	5	5	6
Q8WUA2	Peptidyl-prolyl cis-trans isomerase-like 4	PPIL4	57.1895	195.399	10.98	4	4	4
P09429	High mobility group protein B1	HMGB1	24.8782	195.384	26.05	4	5	6
Q96A33	Coiled-coil domain-containing protein 47	CCDC47	55.8383	192.658	9.52	4	4	5
Q9UJV9	Probable ATP-dependent RNA helicase DDX41	DDX41	69.793	191.266	10.61	5	5	6
P35908	Keratin, type II cytoskeletal 2 epidermal	KRT2	65.3932	191.071	8.14	2	4	4
Q96P11	Probable 28S rRNA (cytosine-C(5))-methyltransferase	NSUN5	46.6623	189.046	9.79	3	3	3
P18583	Protein SON	SON	263.664	187.587	2.64	5	5	5
O95470	Sphingosine-1-phosphate lyase 1	SGPL1	63.4827	186.782	8.8	4	4	4
P78345	Ribonuclease P protein subunit p38	RPP38	31.8146	185.59	22.26	5	5	5
Q8TCJ2	Dolichyl-diphosphooligosaccharide--protein glycosyltransferase subunit STT3B	STT3B	93.6137	184.793	5.81	4	4	4
Q96HS1	Serine/threonine-protein phosphatase PGAM5, mitochondrial	PGAM5	31.9846	179.155	22.84	6	6	6
P55771	Paired box protein Pax-9	PAX9	36.2875	176.262	12.32	4	4	5
Q8IYB3	Serine/arginine repetitive matrix protein 1	SRRM1	102.274	175.33	3.76	1	1	2
P78316	Nucleolar protein 14	NOP14	97.6074	168.09	6.07	4	4	4
Q15648	Mediator of RNA polymerase II transcription subunit 1	MED1	168.373	163.351	3.04	4	4	4
Q9BQE3	Tubulin alpha-1C chain	TUBA1C	49.8635	161.156	8.46	3	3	3
P07437	Tubulin beta chain	TUBB	49.639	161.147	9.01	3	3	3
O43143	Pre-mRNA-splicing factor ATP-dependent RNA helicase DHX15	DHX15	90.8752	159.395	6.79	5	5	5
Q969Q0	60S ribosomal protein L36a-like	RPL36AL	12.4608	158.381	37.74	1	4	4
P56182	Ribosomal RNA processing protein 1 homolog A	RRP1	52.8066	156.938	9.76	4	4	4
P08238	Heat shock protein HSP 90-beta	HSP90AB1	83.2121	156.418	7.73	5	5	5
Q9Y383	Putative RNA-binding protein Luc7-like 2	LUC7L2	46.4856	154.011	9.44	3	3	3
P61254	60S ribosomal protein L26	RPL26	17.2475	152.453	26.9	5	5	5
O60563	Cyclin-T1	CCNT1	80.6345	149.628	5.65	3	3	4
Q9NVU7	Protein SDA1 homolog	SDAD1	79.8205	147.913	5.82	3	3	3
P10809	60 kDa heat shock protein, mitochondrial	HSPD1	61.0164	146.531	8.55	3	3	4
Q9BVS4	Serine/threonine-protein kinase RIO2	RIOK2	63.2432	146.363	8.88	3	3	3
P62318	Small nuclear ribonucleoprotein Sm D3	SNRPD3	13.9073	146.077	30.16	3	3	4
Q9BXS6	Nucleolar and spindle-associated protein 1	NUSAP1	49.4219	145.868	10.66	4	4	4
P83881	60S ribosomal protein L36a	RPL36A	12.4328	145.469	37.74	1	4	4
O00139	Kinesin-like protein KIF2A	KIF2A	79.9046	145.454	5.1	4	4	4
P30050	60S ribosomal protein L12	RPL12	17.8075	145.224	27.88	4	4	4
Q04695	Keratin, type I cytoskeletal 17	KRT17	48.076	144.627	9.95	2	3	3
Q9NV31	U3 small nucleolar ribonucleoprotein protein IMP3	IMP3	21.8366	143.858	20.65	4	4	4
P41091	Eukaryotic translation initiation factor 2 subunit 3	EIF2S3	51.0772	142.931	8.69	3	3	3
P36578	60S ribosomal protein L4	RPL4	47.6674	142.914	12.41	4	4	4
Q99623	Prohibitin-2	PHB2	33.2759	142.783	14.05	3	3	3
P46779	60S ribosomal protein L28	RPL28	15.7377	142.296	18.98	3	3	3
P42766	60S ribosomal protein L35	RPL35	14.5426	141.009	27.64	4	4	4
P39023	60S ribosomal protein L3	RPL3	46.0798	140.537	7.94	4	4	4
Q3YEC7	Rab-like protein 6	RABL6	79.4996	139.932	2.47	1	1	2
P42677	40S ribosomal protein S27	RPS27	9.45484	138.377	29.76	3	3	4
Q53GS9	U4/U6.U5 tri-snRNP-associated protein 2	USP39	65.3397	137.378	5.49	2	2	2
Q99459	Cell division cycle 5-like protein	CDC5L	92.1937	135.837	4.61	3	3	3
P49411	Elongation factor Tu, mitochondrial	TUFM	49.5102	135.809	7.08	3	3	3
P23528	Cofilin-1	CFL1	18.4907	134.743	18.67	2	2	3
Q8TBB5	Kelch domain-containing protein 4	KLHDC4	57.8554	133.933	11.54	4	4	4
Q13428	Treacle protein	TCOF1	152.015	132.959	2.96	4	4	4
Q9NY93	Probable ATP-dependent RNA helicase DDX56	DDX56	61.551	131.011	8.41	4	4	4
O14602	Eukaryotic translation initiation factor 1A, Y-chromosomal	EIF1AY	16.4323	129.29	19.44	3	3	3
Q9P2N5	RNA-binding protein 27	RBM27	118.645	128.457	1.98	2	2	2
P61513	60S ribosomal protein L37a	RPL37A	10.2685	128.445	28.26	2	2	3
Q92759	General transcription factor IIH subunit 4	GTF2H4	52.1533	127.49	8.87	3	3	3
Q96GQ7	Probable ATP-dependent RNA helicase DDX27	DDX27	89.7792	126.138	4.52	4	4	4
Q9BVP2	Guanine nucleotide-binding protein-like 3	GNL3	61.9545	125.857	4.19	2	2	3
P05198	Eukaryotic translation initiation factor 2 subunit 1	EIF2S1	36.0894	125.616	9.21	3	3	3
Q86UE4	Protein LYRIC	MTDH	63.7988	125.476	2.75	1	1	2
Q13435	Splicing factor 3B subunit 2	SF3B2	100.165	125.315	4.02	4	4	4
Q9Y388	RNA-binding motif protein, X-linked 2	RBMX2	37.3132	124.945	10.25	3	3	3
Q9NV06	DDB1- and CUL4-associated factor 13	DCAF13	51.3692	124.77	5.39	3	3	3
P50454	Serpin H1	SERPINH1	46.4112	124.492	6.46	2	2	2
O60524	Nuclear export mediator factor NEMF	NEMF	122.878	124.212	3.07	3	3	3
P62861	40S ribosomal protein S30	FAU	6.64382	123.319	32.2	3	3	4
Q9HCM4	Band 4.1-like protein 5	EPB41L5	81.8049	121.753	3	2	2	2
P62888	60S ribosomal protein L30	RPL30	12.7757	121.615	35.65	3	3	3
P57088	Transmembrane protein 33	TMEM33	27.9598	121.415	11.74	3	3	3
P63241	Eukaryotic translation initiation factor 5A-1	EIF5A	16.8214	120.781	27.92	3	3	3
Q9UGY1	Nucleolar protein 12	NOL12	24.6482	120.462	9.86	2	2	2
O76031	ATP-dependent Clp protease ATP-binding subunit clpX-like, mitochondrial	CLPX	69.1807	119.608	5.69	3	3	3
Q9UHB9	Signal recognition particle subunit SRP68	SRP68	70.6856	118.545	4.15	2	2	2
P62910	60S ribosomal protein L32	RPL32	15.8498	118.497	20	2	2	3
P08574	Cytochrome c1, heme protein, mitochondrial	CYC1	35.399	118.075	8.62	2	2	3
Q9UHR5	SAP30-binding protein	SAP30BP	33.8497	117.57	4.87	1	1	1
Q9BQG0	Myb-binding protein 1A	MYBBP1A	148.762	117.204	3.24	4	4	4
Q16513	Serine/threonine-protein kinase N2	PKN2	111.964	115.021	3.46	3	3	3
Q15393	Splicing factor 3B subunit 3	SF3B3	135.492	114.539	2.88	3	3	3
P62917	60S ribosomal protein L8	RPL8	28.0073	114.518	8.95	2	2	3
P60709	Actin, cytoplasmic 1	ACTB	41.7097	114.484	9.6	3	3	3
O14744	Protein arginine N-methyltransferase 5	PRMT5	72.6376	112.417	6.75	3	3	3
Q9H444	Charged multivesicular body protein 4b	CHMP4B	24.9346	112.226	10.71	2	2	2
O43395	U4/U6 small nuclear ribonucleoprotein Prp3	PRPF3	77.4809	111.831	4.25	3	3	3
Q96GA3	Protein LTV1 homolog	LTV1	54.8212	111.19	7.16	3	3	3
Q9ULX3	RNA-binding protein NOB1	NOB1	46.6458	110.871	9.22	2	2	2
Q3B726	DNA-directed RNA polymerase I subunit RPA43	TWISTNB	37.4088	110.742	10.36	3	3	3
Q92979	Ribosomal RNA small subunit methyltransferase NEP1	EMG1	26.7032	109.038	12.7	2	2	2
Q9Y2W2	WW domain-binding protein 11	WBP11	69.9539	108.345	5.3	3	3	3
Q02878	60S ribosomal protein L6	RPL6	32.7076	108.268	9.72	2	2	3
P62826	GTP-binding nuclear protein Ran	RAN	24.4076	107.156	16.2	3	3	3
P19447	TFIIH basal transcription factor complex helicase XPB subunit	ERCC3	89.221	104.716	2.81	2	2	2
Q9Y6V7	Probable ATP-dependent RNA helicase DDX49	DDX49	54.192	104.013	6	3	3	3
P46778	60S ribosomal protein L21	RPL21	18.5531	103.512	13.75	2	2	2
Q6UN15	Pre-mRNA 3'-end-processing factor FIP1	FIP1L1	66.4865	102.593	6.73	2	2	2
Q9NZM5	Glioma tumor suppressor candidate region gene 2 protein	GLTSCR2	54.3564	100.812	5.65	2	2	2
Q9P2E9	Ribosome-binding protein 1	RRBP1	152.381	100.061	2.13	2	2	2
Q05655	Protein kinase C delta type	PRKCD	77.4549	98.88	1.78	1	1	1
Q9Y285	Phenylalanine--tRNA ligase alpha subunit	FARSA	57.5275	97.1705	3.54	2	2	2
Q92572	AP-3 complex subunit sigma-1	AP3S1	21.7181	97.083	13.47	2	2	2
P09038	Fibroblast growth factor 2	FGF2	30.751	94.71	3.47	1	1	1
Q16533	snRNA-activating protein complex subunit 1	SNAPC1	42.9672	94.18	4.35	1	1	1
Q9UMY1	Nucleolar protein 7	NOL7	29.4085	92.987	12.84	3	3	3
Q12797	Aspartyl/asparaginyl beta-hydroxylase	ASPH	85.8095	92.6	2.37	1	1	1
Q14241	Transcription elongation factor B polypeptide 3	TCEB3	89.8533	92.171	3.51	3	3	3
P22061	Protein-L-isoaspartate(D-aspartate) O-methyltransferase	PCMT1	24.6206	92.0757	19.38	3	3	3
Q9BVJ6	U3 small nucleolar RNA-associated protein 14 homolog A	UTP14A	87.9241	92.0537	5.06	3	3	3
P46940	Ras GTPase-activating-like protein IQGAP1	IQGAP1	189.134	91.2795	1.09	2	2	2
O00257	E3 SUMO-protein ligase CBX4	CBX4	61.3295	91.0386	4.11	2	2	2
Q13427	Peptidyl-prolyl cis-trans isomerase G	PPIG	88.5641	90.7598	1.59	1	1	2
P55199	RNA polymerase II elongation factor ELL	ELL	68.2228	90.3059	3.86	2	2	2
Q07666	KH domain-containing, RNA-binding, signal transduction-associated protein 1	KHDRBS1	48.1972	90.2244	7.67	2	2	2
Q71DI3	Histone H3.2	HIST2H3A	15.3785	89.9418	28.68	2	2	2
Q07065	Cytoskeleton-associated protein 4	CKAP4	65.9827	89.08	2.99	1	1	1
P11021	78 kDa glucose-regulated protein	HSPA5	72.2884	87.7141	5.96	1	3	3
Q96EU6	Ribosomal RNA processing protein 36 homolog	RRP36	29.8049	86.7169	8.88	2	2	2
Q9NRX1	RNA-binding protein PNO1	PNO1	27.9069	86.55	6.35	1	1	1
Q06830	Peroxiredoxin-1	PRDX1	22.0963	86.4195	14.57	3	3	3
P47914	60S ribosomal protein L29	RPL29	17.7411	86.1459	9.43	1	1	2
P62851	40S ribosomal protein S25	RPS25	13.7337	85.7348	16.8	2	2	2
Q9H2G2	STE20-like serine/threonine-protein kinase	SLK	142.607	85.721	1.62	2	2	2
O60762	Dolichol-phosphate mannosyltransferase subunit 1	DPM1	29.6158	85.7128	8.46	2	2	2
P60468	Protein transport protein Sec61 subunit beta	SEC61B	9.9681	84.9474	26.04	2	2	2
Q86WX3	Active regulator of SIRT1	RPS19BP1	15.4244	84.74	9.56	1	1	1
P61313	60S ribosomal protein L15	RPL15	24.1311	84.6729	11.27	3	3	3
O95503	Chromobox protein homolog 6	CBX6	43.8713	84.16	3.88	1	1	1
P30049	ATP synthase subunit delta, mitochondrial	ATP5D	17.4792	83.99	8.33	1	1	1
O60244	Mediator of RNA polymerase II transcription subunit 14	MED14	160.504	83.5962	1.99	2	2	2
P81605	Dermcidin	DCD	11.2768	83.5419	20	2	2	2
E9PRG8	Uncharacterized protein C11orf98	C11orf98	13.7897	83.4145	16.39	2	2	2
P49458	Signal recognition particle 9 kDa protein	SRP9	10.1051	83.1237	25.58	2	2	2
Q9Y5M8	Signal recognition particle receptor subunit beta	SRPRB	29.6838	82.65	7.01	1	1	1
P62424	60S ribosomal protein L7a	RPL7A	29.977	82.1407	10.53	3	3	3
Q53H12	Acylglycerol kinase, mitochondrial	AGK	47.1074	81.6	5.92	1	1	1
O94992	Protein HEXIM1	HEXIM1	40.5985	79.37	4.74	1	1	1
Q9BVI4	Nucleolar complex protein 4 homolog	NOC4L	58.4307	79.2374	4.84	2	2	2
P20042	Eukaryotic translation initiation factor 2 subunit 2	EIF2S2	38.3644	78.7154	5.71	2	2	2
Q96HR3	Mediator of RNA polymerase II transcription subunit 30	MED30	20.2643	78.68	6.74	1	1	1
O14776	Transcription elongation regulator 1	TCERG1	123.823	78.183	3.46	3	3	3
O15523	ATP-dependent RNA helicase DDX3Y	DDX3Y	73.1081	77.8784	3.18	2	2	2
P49006	MARCKS-related protein	MARCKSL1	19.5172	77.57	7.69	1	1	1
Q9Y294	Histone chaperone ASF1A	ASF1A	22.9541	77.28	7.35	1	1	1
P56134	ATP synthase subunit f, mitochondrial	ATP5J2	10.9107	77.24	13.83	1	1	1
Q9P035	Very-long-chain (3R)-3-hydroxyacyl-CoA dehydratase 3	HACD3	43.1316	76.6643	6.91	2	2	2
Q6PD62	RNA polymerase-associated protein CTR9 homolog	CTR9	133.42	76.4	1.62	1	1	1
Q9BUL5	PHD finger protein 23	PHF23	43.7908	76.2496	6.2	2	2	2
O94804	Serine/threonine-protein kinase 10	STK10	112.065	76.05	1.14	1	1	1
Q9NXF1	Testis-expressed sequence 10 protein	TEX10	105.608	76.04	1.4	1	1	1
P29372	DNA-3-methyladenine glycosylase	MPG	32.8478	75.41	5.03	1	1	1
P67809	Nuclease-sensitive element-binding protein 1	YBX1	35.9027	75.27	5.86	1	1	1
Q9Y6A4	Cilia- and flagella-associated protein 20	CFAP20	22.76	75.0334	11.92	2	2	2
Q92522	Histone H1x	H1FX	22.4735	74.7162	5.16	1	1	2
P27448	MAP/microtubule affinity-regulating kinase 3	MARK3	84.4361	74.7	2.26	1	1	1
Q66PJ3	ADP-ribosylation factor-like protein 6-interacting protein 4	ARL6IP4	44.8882	74.59	4.51	1	1	1
Q9Y2W1	Thyroid hormone receptor-associated protein 3	THRAP3	108.601	74.5359	2.51	2	2	2
Q9UK58	Cyclin-L1	CCNL1	59.5972	74.342	3.99	2	2	2
P25705	ATP synthase subunit alpha, mitochondrial	ATP5A1	59.7136	73.9957	3.25	2	2	2
P49796	Regulator of G-protein signaling 3	RGS3	132.252	73.63	0.92	1	1	1
Q9NUQ2	1-acyl-sn-glycerol-3-phosphate acyltransferase epsilon	AGPAT5	42.0449	73.41	3.3	1	1	1
P49368	T-complex protein 1 subunit gamma	CCT3	60.4953	73.03	2.02	1	1	1
P62857	40S ribosomal protein S28	RPS28	7.8362	72.2518	33.33	2	2	2
Q9Y314	Nitric oxide synthase-interacting protein	NOSIP	33.151	72.2491	11.96	2	2	2
Q8IV48	3'-5' exoribonuclease 1	ERI1	40.0382	72.17	4.3	1	1	1
P62906	60S ribosomal protein L10a	RPL10A	24.8155	72.1004	9.68	2	2	2
P14678	Small nuclear ribonucleoprotein-associated proteins B and B'	SNRPB	24.5937	71.9014	6.25	2	2	2
Q13523	Serine/threonine-protein kinase PRP4 homolog	PRPF4B	116.916	71.69	1.19	1	1	1
O00488	Zinc finger protein 593	ZNF593	15.1897	71.4121	25.37	2	2	2
Q96KK5	Histone H2A type 1-H	HIST1H2AH	13.8978	71.3957	20.31	2	2	2
Q9Y3C7	Mediator of RNA polymerase II transcription subunit 31	MED31	15.7949	71.18	12.98	1	1	1
Q96G21	U3 small nucleolar ribonucleoprotein protein IMP4	IMP4	33.7355	70.9673	5.84	2	2	2
Q96TA2	ATP-dependent zinc metalloprotease YME1L1	YME1L1	86.4009	70.893	3.23	2	2	2
Q00403	Transcription initiation factor IIB	GTF2B	34.8106	70.6608	9.49	2	2	2
Q9BTC0	Death-inducer obliterator 1	DIDO1	243.723	70.066	1.34	2	2	2
Q9BTD8	RNA-binding protein 42	RBM42	50.382	69.9078	3.75	2	2	2
O00567	Nucleolar protein 56	NOP56	66.0087	69.8636	3.87	2	2	2
Q9BSK2	Solute carrier family 25 member 33	SLC25A33	35.3524	69.5791	6.54	2	2	2
Q02040	A-kinase anchor protein 17A	AKAP17A	80.6859	69.4868	2.3	2	2	2
P39748	Flap endonuclease 1	FEN1	42.5661	69.2135	7.11	2	2	2
Q9NPJ6	Mediator of RNA polymerase II transcription subunit 4	MED4	29.7269	69.2	5.19	1	1	1
Q96SB4	SRSF protein kinase 1	SRPK1	74.2784	69.1062	2.14	1	1	2
Q1ED39	Lysine-rich nucleolar protein 1	KNOP1	51.5572	68.63	2.4	1	1	1
Q3KQU3	MAP7 domain-containing protein 1	MAP7D1	92.7641	68.2745	2.26	2	2	2
Q9BRD0	BUD13 homolog	BUD13	70.4783	68.15	1.62	1	1	1
Q96BK5	PIN2/TERF1-interacting telomerase inhibitor 1	PINX1	37.012	67.88	4.88	1	1	1
O75940	Survival of motor neuron-related-splicing factor 30	SMNDC1	26.6945	66.82	11.34	1	1	1
P62987	Ubiquitin-60S ribosomal protein L40	UBA52	14.719	66.638	14.84	2	2	2
Q49A26	Putative oxidoreductase GLYR1	GLYR1	60.518	66.39	2.35	1	1	1
Q96G25	Mediator of RNA polymerase II transcription subunit 8	MED8	29.0618	65.81	7.09	1	1	1
Q96BW9	Phosphatidate cytidylyltransferase, mitochondrial	TAMM41	51.0337	65.78	2.88	1	1	1
P62273	40S ribosomal protein S29	RPS29	6.6723	65.69	19.64	1	1	1
Q9P031	Thyroid transcription factor 1-associated protein 26	CCDC59	28.652	65.6192	9.96	2	2	2
P40429	60S ribosomal protein L13a	RPL13A	23.5624	65.2327	8.37	2	2	2
Q9C086	INO80 complex subunit B	INO80B	38.613	64.91	4.49	1	1	1
Q8IYL3	UPF0688 protein C1orf174	C1orf174	25.9607	64.47	5.76	1	1	1
O75251	NADH dehydrogenase [ubiquinone] iron-sulfur protein 7, mitochondrial	NDUFS7	23.5481	64.07	4.23	1	1	1
Q9Y5X1	Sorting nexin-9	SNX9	66.5496	64.03	2.35	1	1	1
Q9Y2T2	AP-3 complex subunit mu-1	AP3M1	46.9093	64.0169	5.26	2	2	2
Q13573	SNW domain-containing protein 1	SNW1	61.4565	63.73	2.8	1	1	1
Q5SSJ5	Heterochromatin protein 1-binding protein 3	HP1BP3	61.1693	63.58	1.99	1	1	1
Q8NHQ9	ATP-dependent RNA helicase DDX55	DDX55	68.5031	62.83	2.17	1	1	1
P40938	Replication factor C subunit 3	RFC3	40.5299	62.21	3.93	1	1	1
Q6P1J9	Parafibromin	CDC73	60.5391	60.7412	3.39	2	2	2
P52434	DNA-directed RNA polymerases I, II, and III subunit RPABC3	POLR2H	17.1324	60.42	8.67	1	1	1
Q9BQ67	Glutamate-rich WD repeat-containing protein 1	GRWD1	49.3882	60.0395	5.61	2	2	2
Q9Y2X0	Mediator of RNA polymerase II transcription subunit 16	MED16	96.7306	59.62	1.25	1	1	1
Q15427	Splicing factor 3B subunit 4	SF3B4	44.3571	59.47	3.3	1	1	1
Q9BZI7	Regulator of nonsense transcripts 3B	UPF3B	57.7271	58.2635	3.73	2	2	2
Q8N6R0	Methyltransferase-like protein 13	METTL13	78.7175	58.14	1.86	1	1	1
Q9P287	BRCA2 and CDKN1A-interacting protein	BCCIP	35.9567	57.6	5.1	1	1	1
O75586	Mediator of RNA polymerase II transcription subunit 6	MED6	28.4068	57.45	3.66	1	1	1
P46777	60S ribosomal protein L5	RPL5	34.3407	57.44	4.71	1	1	1
Q05519	Serine/arginine-rich splicing factor 11	SRSF11	53.5102	57.15	2.89	1	1	1
O95202	LETM1 and EF-hand domain-containing protein 1, mitochondrial	LETM1	83.302	56.89	1.62	1	1	1
P53999	Activated RNA polymerase II transcriptional coactivator p15	SUB1	14.3864	56.85	8.66	1	1	1
Q8IWS0	PHD finger protein 6	PHF6	41.264	56.3968	4.38	2	2	2
Q6WKZ4	Rab11 family-interacting protein 1	RAB11FIP1	137.083	56.23	0.55	1	1	1
Q8IWX8	Calcium homeostasis endoplasmic reticulum protein	CHERP	103.637	56.15	1.2	1	1	1
Q5VTL8	Pre-mRNA-splicing factor 38B	PRPF38B	64.4292	55.72	1.83	1	1	1
P60660	Myosin light polypeptide 6	MYL6	16.9191	55.27	8.61	1	1	1
P19105	Myosin regulatory light chain 12A	MYL12A	19.7815	54.97	6.43	1	1	1
P13647	Keratin, type II cytoskeletal 5	KRT5	62.34	54.94	1.69	1	1	1
P62854	40S ribosomal protein S26	RPS26	13.0071	54.55	13.04	1	1	1
Q8IY37	Probable ATP-dependent RNA helicase DHX37	DHX37	129.464	53.69	1.64	1	1	1
Q13503	Mediator of RNA polymerase II transcription subunit 21	MED21	15.5547	53	9.72	1	1	1
Q5QJE6	Deoxynucleotidyltransferase terminal-interacting protein 2	DNTTIP2	84.4179	52.65	1.59	1	1	1
Q8WWK9	Cytoskeleton-associated protein 2	CKAP2	76.9389	52.38	1.9	1	1	1
O15347	High mobility group protein B3	HMGB3	22.9654	52.23	6.5	1	1	1
Q9Y2R4	Probable ATP-dependent RNA helicase DDX52	DDX52	67.4559	52.15	2.5	1	1	1
O95478	Ribosome biogenesis protein NSA2 homolog	NSA2	30.0465	52	5	1	1	1
O96011	Peroxisomal membrane protein 11B	PEX11B	28.4132	51.76	4.63	1	1	1
P23246	Splicing factor, proline- and glutamine-rich	SFPQ	76.1016	51.6	1.13	1	1	1
P29084	Transcription initiation factor IIE subunit beta	GTF2E2	33.0234	51.3	2.75	1	1	1
P16989	Y-box-binding protein 3	YBX3	40.066	50.85	4.03	1	1	1
Q9Y5T5	Ubiquitin carboxyl-terminal hydrolase 16	USP16	93.5109	50.75	1.46	1	1	1
Q9BY77	Polymerase delta-interacting protein 3	POLDIP3	46.0605	50.45	3.09	1	1	1
Q9NWU5	39S ribosomal protein L22, mitochondrial	MRPL22	23.6256	50.16	6.31	1	1	1
Q9NX24	H/ACA ribonucleoprotein complex subunit 2	NHP2	17.1899	50.12	6.54	1	1	1
Q9NVP1	ATP-dependent RNA helicase DDX18	DDX18	75.3594	49.92	1.79	1	1	1
Q9UHR4	Brain-specific angiogenesis inhibitor 1-associated protein 2-like protein 1	BAIAP2L1	56.8471	49.79	2.15	1	1	1
Q9NZ01	Very-long-chain enoyl-CoA reductase	TECR	36.0108	49.77	2.92	1	1	1
Q9Y450	HBS1-like protein	HBS1L	75.4256	49.41	1.61	1	1	1
Q96IX5	Up-regulated during skeletal muscle growth protein 5	USMG5	6.45337	49.35	17.24	1	1	1
P49207	60S ribosomal protein L34	RPL34	13.2845	49.27	8.55	1	1	1
O75330	Hyaluronan mediated motility receptor	HMMR	84.0487	49.25	1.66	1	1	1
Q86U38	Nucleolar protein 9	NOP9	69.3945	49.23	2.2	1	1	1
Q96MU7	YTH domain-containing protein 1	YTHDC1	84.6493	49.21	0.83	1	1	1
Q5U4P2	Aspartate beta-hydroxylase domain-containing protein 1	ASPHD1	41.1016	49.15	4.36	1	1	1
Q5VWQ0	Round spermatid basic protein 1	RSBN1	90.0155	49.02	2	1	1	1
Q96CT7	Coiled-coil domain-containing protein 124	CCDC124	25.8196	48.73	4.48	1	1	1
O00566	U3 small nucleolar ribonucleoprotein protein MPP10	MPHOSPH10	78.8157	48.72	1.91	1	1	1
P51858	Hepatoma-derived growth factor	HDGF	26.7719	48.66	7.08	1	1	1
Q7Z7H8	39S ribosomal protein L10, mitochondrial	MRPL10	29.2637	48.66	3.83	1	1	1
Q14814	Myocyte-specific enhancer factor 2D	MEF2D	55.9034	48.61	1.92	1	1	1
P53007	Tricarboxylate transport protein, mitochondrial	SLC25A1	33.991	48.16	3.86	1	1	1
Q9BQA1	Methylosome protein 50	WDR77	36.7011	47.96	2.05	1	1	1
P35240	Merlin	NF2	69.646	47.88	1.51	1	1	1
Q6P1L8	39S ribosomal protein L14, mitochondrial	MRPL14	15.9374	47.71	6.9	1	1	1
Q9P086	Mediator of RNA polymerase II transcription subunit 11	MED11	13.1207	47.01	7.69	1	1	1
Q14978	Nucleolar and coiled-body phosphoprotein 1	NOLC1	73.5596	46.7	1.57	1	1	1
Q9NQZ2	Something about silencing protein 10	UTP3	54.5251	46.6	1.88	1	1	1
P62899	60S ribosomal protein L31	RPL31	14.4539	46.53	11.2	1	1	1
Q13206	Probable ATP-dependent RNA helicase DDX10	DDX10	100.825	46.45	1.49	1	1	1
Q99832	T-complex protein 1 subunit eta	CCT7	59.3289	46.03	4.05	1	1	1
O60884	DnaJ homolog subfamily A member 2	DNAJA2	45.7166	45.95	1.7	1	1	1
P26196	Probable ATP-dependent RNA helicase DDX6	DDX6	54.3823	45.76	1.24	1	1	1
P60953	Cell division control protein 42 homolog	CDC42	21.245	45.71	8.9	1	1	1
Q6UXV4	MICOS complex subunit MIC27	APOOL	29.1403	45.71	4.48	1	1	1
Q5T280	Putative methyltransferase C9orf114	C9orf114	41.9824	45.6	3.46	1	1	1
Q8IUR0	Trafficking protein particle complex subunit 5	TRAPPC5	20.7702	45.52	4.26	1	1	1
O15371	Eukaryotic translation initiation factor 3 subunit D	EIF3D	63.9324	45.06	2.55	1	1	1
P61026	Ras-related protein Rab-10	RAB10	22.5266	45.04	5.5	1	1	1
Q07020	60S ribosomal protein L18	RPL18	21.6211	44.99	6.91	1	1	1
Q9UBX3	Mitochondrial dicarboxylate carrier	SLC25A10	31.2623	44.64	2.79	1	1	1
Q14558	Phosphoribosyl pyrophosphate synthase-associated protein 1	PRPSAP1	39.3686	44.56	3.37	1	1	1
Q99442	Translocation protein SEC62	SEC62	45.8331	44.08	3.01	1	1	1
Q6NZI2	Polymerase I and transcript release factor	PTRF	43.4498	44.08	2.82	1	1	1
Q8WXA9	Splicing regulatory glutamine/lysine-rich protein 1	SREK1	59.345	44	3.15	1	1	1
Q15365	Poly(rC)-binding protein 1	PCBP1	37.4739	43.97	3.65	1	1	1
Q9Y520	Protein PRRC2C	PRRC2C	316.718	43.94	0.38	1	1	1
Q6DD87	Zinc finger protein 787	ZNF787	40.5177	43.78	1.83	1	1	1
P61927	60S ribosomal protein L37	RPL37	11.0709	43.69	9.28	1	1	1
Q7L7X3	Serine/threonine-protein kinase TAO1	TAOK1	115.997	43.47	0.9	1	1	1
Q99848	Probable rRNA-processing protein EBP2	EBNA1BP2	34.8304	43.21	3.27	1	1	1
P32780	General transcription factor IIH subunit 1	GTF2H1	61.9926	43.2	2.74	1	1	1
Q9NXE8	Pre-mRNA-splicing factor CWC25 homolog	CWC25	49.617	42.91	3.06	1	1	1
Q92945	Far upstream element-binding protein 2	KHSRP	73.07	42.86	1.83	1	1	1
P09661	U2 small nuclear ribonucleoprotein A'	SNRPA1	28.3981	42.65	3.53	1	1	1
P18846	Cyclic AMP-dependent transcription factor ATF-1	ATF1	29.2147	42.46	3.32	1	1	1
Q12834	Cell division cycle protein 20 homolog	CDC20	54.6886	41.88	1.6	1	1	1
Q15050	Ribosome biogenesis regulatory protein homolog	RRS1	41.1682	41.75	3.29	1	1	1
Q9BTT4	Mediator of RNA polymerase II transcription subunit 10	MED10	15.6781	41.71	6.67	1	1	1
P59780	AP-3 complex subunit sigma-2	AP3S2	22.0033	41.66	4.66	1	1	1
Q6ZQX7	Protein LIAT1	LIAT1	49.6255	41.45	2.87	1	1	1
Q00059	Transcription factor A, mitochondrial	TFAM	29.0782	41.17	4.07	1	1	1
Q9NW13	RNA-binding protein 28	RBM28	85.6847	40.98	1.32	1	1	1
P78368	Casein kinase I isoform gamma-2	CSNK1G2	47.4272	40.87	2.17	1	1	1
Q6PCB5	Round spermatid basic protein 1-like protein	RSBN1L	94.8105	40.86	1.3	1	1	1
Q9NYV4	Cyclin-dependent kinase 12	CDK12	164.054	40.77	0.67	1	1	1
Q9UI10	Translation initiation factor eIF-2B subunit delta	EIF2B4	57.5213	40.61	2.68	1	1	1
Q9Y3A4	Ribosomal RNA-processing protein 7 homolog A	RRP7A	32.314	40.45	4.64	1	1	1
Q9NVI7	ATPase family AAA domain-containing protein 3A	ATAD3A	71.3247	40.44	1.58	1	1	1
Q7KZI7	Serine/threonine-protein kinase MARK2	MARK2	87.8559	39.75	2.66	1	1	1
P52943	Cysteine-rich protein 2	CRIP2	22.478	39.75	9.13	1	1	1
Q9P258	Protein RCC2	RCC2	56.0492	39.7	1.34	1	1	1
Q96CW1	AP-2 complex subunit mu	AP2M1	49.623	39.54	1.61	1	1	1
Q9BWC9	Coiled-coil domain-containing protein 106	CCDC106	32.0124	39.14	2.86	1	1	1
Q9UG63	ATP-binding cassette sub-family F member 2	ABCF2	71.2446	39.07	1.77	1	1	1
P52597	Heterogeneous nuclear ribonucleoprotein F	HNRNPF	45.6429	39.05	4.1	1	1	1
Q6P1X5	Transcription initiation factor TFIID subunit 2	TAF2	136.883	38.84	0.67	1	1	1
O14965	Aurora kinase A	AURKA	45.7808	38.65	1.49	1	1	1
P48729	Casein kinase I isoform alpha	CSNK1A1	38.8899	38.49	3.56	1	1	1
O94973	AP-2 complex subunit alpha-2	AP2A2	103.895	38.34	0.75	1	1	1
P48634	Protein PRRC2A	PRRC2A	228.724	38.1	0.51	1	1	1
Q5SNV9	Uncharacterized protein C1orf167	C1orf167	162.321	37.65	0.54	1	1	1
Q9NRZ9	Lymphoid-specific helicase	HELLS	97.0122	37.47	1.31	1	1	1
O75533	Splicing factor 3B subunit 1	SF3B1	145.738	37.32	1.23	1	1	1
P53680	AP-2 complex subunit sigma	AP2S1	17.0067	37.29	4.93	1	1	1
Q00325	Phosphate carrier protein, mitochondrial	SLC25A3	40.0687	35.75	1.66	1	1	1
P50750	Cyclin-dependent kinase 9	CDK9	42.7502	32.82	1.61	1	1	1
Q14781	Chromobox protein homolog 2	CBX2	56.0461	32.35	1.32	1	1	1
Q13889	General transcription factor IIH subunit 3	GTF2H3	34.3556	22.28	2.6	1	1	1
