# Supplementary material for: Splicing factor USP39 promotes ovarian cancer malignancy through maintaining efficient splicing of oncogenic HMGA2
Source: Cell Death Dis. 2021 Mar 17;12(4):294. doi: 10.1038/s41419-021-03581-3 (PMC7969951; doi:10.1038/s41419-021-03581-3)
Supplement: Supplementary file 8 — Supplementary Table 7 [file 41419_2021_3581_MOESM8_ESM.xlsx]

## Sheet:  flag_peak
PeakID	Chr	Start	End	Region	Transcript	Gene	GendID	Description	Type
Peak_4	chr1	32508421	32508630	UTR3	NM_006559.2	KHDRBS1	10657	KH domain containing%2C RNA binding%2C signal transduction associated 1	protein-coding
Peak_5	chr1	32508841	32509260	UTR3	NM_006559.2	KHDRBS1	10657	KH domain containing%2C RNA binding%2C signal transduction associated 1	protein-coding
Peak_6	chr1	82408831	82409460	exon	XM_005270668.1	LPHN2	23266	latrophilin 2	protein-coding
Peak_8	chr1	154223581	154223790	exon	XM_005245658.1	UBAP2L	9898	ubiquitin associated protein 2-like	protein-coding
Peak_9	chr1	154573861	154574490	exon	NM_015840.3	ADAR	103	adenosine deaminase%2C RNA-specific	protein-coding
Peak_10	chr1	156288721	156288930	intron	NM_001008800.2	CCT3	7203	chaperonin containing TCP1%2C subunit 3 %28gamma%29	protein-coding
Peak_14	chr1	171509521	171510150	exon	XM_005245015.1	PRRC2C	23215	proline-rich coiled-coil 2C	protein-coding
Peak_15	chr1	171526531	171527160	exon	XM_005245015.1	PRRC2C	23215	proline-rich coiled-coil 2C	protein-coding
Peak_16	chr1	182852251	182852460	exon	NR_033302.1	DHX9	1660	DEAH %28Asp-Glu-Ala-His%29 box helicase 9	ncRNA
Peak_17	chr1	196658491	196658700	exon	XM_005245111.1	CFH	3075	complement factor H	protein-coding
Peak_19	chr1	205685341	205685550	UTR3	NM_022731.4	NUCKS1	64710	nuclear casein kinase and cyclin-dependent kinase substrate 1	protein-coding
Peak_20	chr1	205686181	205686600	UTR3	NM_022731.4	NUCKS1	64710	nuclear casein kinase and cyclin-dependent kinase substrate 1	protein-coding
Peak_22	chr1	205689541	205689750	exon	NM_022731.4	NUCKS1	64710	nuclear casein kinase and cyclin-dependent kinase substrate 1	protein-coding
Peak_23	chr1	214819081	214819710	exon	XM_005273008.1	CENPF	1063	centromere protein F%2C 350%2F400kDa	protein-coding
Peak_24	chr1	225684481	225684690	UTR3	XM_005273182.1	ENAH	55740	enabled homolog %28Drosophila%29	protein-coding
Peak_26	chr1	235274971	235275180	UTR3	NM_014765.2	TOMM20	9804	translocase of outer mitochondrial membrane 20 homolog %28yeast%29	protein-coding
Peak_27	chr1	245021701	245021910	intron	NM_004501.3	HNRNPU	3192	heterogeneous nuclear ribonucleoprotein U %28scaffold attachment factor A%29	protein-coding
Peak_28	chr1	245022121	245022330	intron	NM_004501.3	HNRNPU	3192	heterogeneous nuclear ribonucleoprotein U %28scaffold attachment factor A%29	protein-coding
Peak_30	chr1	245023171	245023380	intron	NM_004501.3	HNRNPU	3192	heterogeneous nuclear ribonucleoprotein U %28scaffold attachment factor A%29	protein-coding
Peak_34	chr12	994001	995200	exon	XM_005253736.1	WNK1	65125	WNK lysine deficient protein kinase 1	protein-coding
Peak_38	chr12	2977801	2978000	exon	NM_001243088.1	FOXM1	2305	forkhead box M1	protein-coding
Peak_43	chr12	4392401	4393200	intron	NM_001759.3	CCND2	894	cyclin D2	protein-coding
Peak_44	chr12	4398601	4400000	intron	NM_001759.3	CCND2	894	cyclin D2	protein-coding
Peak_45	chr12	4400401	4401800	intron	NM_001759.3	CCND2	894	cyclin D2	protein-coding
Peak_46	chr12	4403801	4404600	intron	NM_001759.3	CCND2	894	cyclin D2	protein-coding
Peak_47	chr12	4405801	4406600	intron	NM_001759.3	CCND2	894	cyclin D2	protein-coding
Peak_57	chr12	6691401	6691600	intron	NM_001273.2	CHD4	1108	chromodomain helicase DNA binding protein 4	protein-coding
Peak_59	chr12	6697401	6697600	exon	XM_005253668.1	CHD4	1108	chromodomain helicase DNA binding protein 4	protein-coding
Peak_69	chr12	8072801	8073000	UTR3	XM_005253472.1	SLC2A3	6515	solute carrier family 2 %28facilitated glucose transporter%29%2C member 3	protein-coding
Peak_70	chr12	8073601	8074200	UTR3	XM_005253472.1	SLC2A3	6515	solute carrier family 2 %28facilitated glucose transporter%29%2C member 3	protein-coding
Peak_71	chr12	9070201	9070400	exon	NM_004426.2	PHC1	1911	polyhomeotic homolog 1 %28Drosophila%29	protein-coding
Peak_73	chr12	11096401	11096600	intron	NR_037918.1	PRH1-PRR4	100533464	PRH1-PRR4 readthrough	ncRNA
Peak_74	chr12	13351601	13352200	intron	NM_001423.2	EMP1	2012	epithelial membrane protein 1	protein-coding
Peak_75	chr12	13354201	13357200	intron	NM_001423.2	EMP1	2012	epithelial membrane protein 1	protein-coding
Peak_76	chr12	13359401	13360000	intron	NM_001423.2	EMP1	2012	epithelial membrane protein 1	protein-coding
Peak_79	chr12	13370201	13371000	downstream	XM_005253338.1	EMP1	2012	epithelial membrane protein 1	protein-coding
Peak_81	chr12	14941801	14942000	exon	XM_005253390.1	WBP11	51729	WW domain binding protein 11	protein-coding
Peak_82	chr12	14943401	14943600	exon	XM_005253390.1	WBP11	51729	WW domain binding protein 11	protein-coding
Peak_84	chr12	21810601	21811000	upstream	NM_002300.6	LDHB	3945	lactate dehydrogenase B	protein-coding
Peak_86	chr12	24967601	24968000	UTR3	NM_001178091.1	BCAT1	586	branched chain amino-acid transaminase 1%2C cytosolic	protein-coding
Peak_89	chr12	31433801	31434400	UTR3	NM_001135812.1	FAM60A	58516	family with sequence similarity 60%2C member A	protein-coding
Peak_90	chr12	31435201	31435400	UTR3	NM_001135812.1	FAM60A	58516	family with sequence similarity 60%2C member A	protein-coding
Peak_91	chr12	32138001	32138200	exon	NM_018169.3	KIAA1551	55196	KIAA1551	protein-coding
Peak_92	chr12	32898001	32898200	UTR3	NM_012062.4	DNM1L	10059	dynamin 1-like	protein-coding
Peak_93	chr12	46244001	46245800	exon	XM_005268708.1	ARID2	196528	AT rich interactive domain 2 %28ARID%2C RFX-like%29	protein-coding
Peak_94	chr12	46318401	46319000	exon	NM_004719.2	SCAF11	9169	SR-related CTD-associated factor 11	protein-coding
Peak_95	chr12	46320001	46320200	exon	NM_004719.2	SCAF11	9169	SR-related CTD-associated factor 11	protein-coding
Peak_97	chr12	46322201	46322400	exon	NM_004719.2	SCAF11	9169	SR-related CTD-associated factor 11	protein-coding
Peak_98	chr12	46577401	46578400	UTR3	NM_001278387.1	SLC38A1	81539	solute carrier family 38%2C member 1	protein-coding
Peak_101	chr12	46582401	46583200	exon	NM_001278387.1	SLC38A1	81539	solute carrier family 38%2C member 1	protein-coding
Peak_102	chr12	46584201	46585200	intron	NM_001278388.1	SLC38A1	81539	solute carrier family 38%2C member 1	protein-coding
Peak_103	chr12	46585601	46588400	intron	NM_001278388.1	SLC38A1	81539	solute carrier family 38%2C member 1	protein-coding
Peak_104	chr12	46596801	46597000	intron	NM_001278388.1	SLC38A1	81539	solute carrier family 38%2C member 1	protein-coding
Peak_107	chr12	46757401	46757800	exon	NM_018976.4	SLC38A2	54407	solute carrier family 38%2C member 2	protein-coding
Peak_110	chr12	46761601	46762400	intron	XM_005268983.1	SLC38A2	54407	solute carrier family 38%2C member 2	protein-coding
Peak_111	chr12	46763201	46764400	intron	XM_005268983.1	SLC38A2	54407	solute carrier family 38%2C member 2	protein-coding
Peak_112	chr12	46812401	46812800	intron	XR_245974.1	LOC100288798	100288798	uncharacterized LOC100288798	ncRNA
Peak_113	chr12	46921001	46922000	intron	XR_245974.1	LOC100288798	100288798	uncharacterized LOC100288798	ncRNA
Peak_114	chr12	47014001	47015000	intron	XR_245974.1	LOC100288798	100288798	uncharacterized LOC100288798	ncRNA
Peak_115	chr12	47015201	47015600	intron	XR_245974.1	LOC100288798	100288798	uncharacterized LOC100288798	ncRNA
Peak_116	chr12	47031401	47032200	intron	XR_245974.1	LOC100288798	100288798	uncharacterized LOC100288798	ncRNA
Peak_117	chr12	47134201	47134400	Intergenic	NM_018018.4	SLC38A4	55089	solute carrier family 38%2C member 4	protein-coding
Peak_118	chr12	48176801	48177400	UTR3	XM_005268968.1	HDAC7	51564	histone deacetylase 7	protein-coding
Peak_119	chr12	48181801	48182000	exon	XM_005268968.1	HDAC7	51564	histone deacetylase 7	protein-coding
Peak_120	chr12	48191801	48192000	exon	XM_005268968.1	HDAC7	51564	histone deacetylase 7	protein-coding
Peak_122	chr12	49316801	49317200	UTR3	NM_001143782.1	FKBP11	51303	FK506 binding protein 11%2C 19 kDa	protein-coding
Peak_123	chr12	49321201	49321400	intron	XM_005269203.1	CCDC65	85478	coiled-coil domain containing 65	protein-coding
Peak_124	chr12	49324401	49325000	intron	XM_005269203.1	CCDC65	85478	coiled-coil domain containing 65	protein-coding
Peak_125	chr12	49330001	49330200	UTR3	XM_005268857.1	ARF3	377	ADP-ribosylation factor 3	protein-coding
Peak_128	chr12	49425401	49427400	exon	XM_005269162.1	KMT2D	8085	lysine %28K%29-specific methyltransferase 2D	protein-coding
Peak_131	chr12	49436201	49436600	exon	XM_005269162.1	KMT2D	8085	lysine %28K%29-specific methyltransferase 2D	protein-coding
Peak_132	chr12	49439801	49440200	intron	NM_003482.3	KMT2D	8085	lysine %28K%29-specific methyltransferase 2D	protein-coding
Peak_134	chr12	49445201	49446400	exon	XM_005269162.1	KMT2D	8085	lysine %28K%29-specific methyltransferase 2D	protein-coding
Peak_148	chr12	53680201	53680400	exon	NM_012291.4	ESPL1	9700	extra spindle pole bodies homolog 1 %28S. cerevisiae%29	protein-coding
Peak_149	chr12	53776401	53777600	exon	NM_138473.2	SP1	6667	Sp1 transcription factor	protein-coding
Peak_150	chr12	53807801	53808000	UTR3	NM_138473.2	SP1	6667	Sp1 transcription factor	protein-coding
Peak_151	chr12	53808801	53809400	UTR3	NM_138473.2	SP1	6667	Sp1 transcription factor	protein-coding
Peak_155	chr12	53861801	53862000	intron	NM_001128911.1	PCBP2	5094	poly%28rC%29 binding protein 2	protein-coding
Peak_159	chr12	54405001	54405800	UTR3	NM_022658.3	HOXC8	3224	homeobox C8	protein-coding
Peak_160	chr12	54416001	54416400	intron	XM_005268830.1	HOXC6	3223	homeobox C6	protein-coding
Peak_166	chr12	54632001	54632800	UTR3	NM_001127322.1	CBX5	23468	chromobox homolog 5	protein-coding
Peak_173	chr12	56145001	56145200	UTR3	NM_005811.3	GDF11	10220	growth differentiation factor 11	protein-coding
Peak_174	chr12	56145401	56145800	UTR3	NM_005811.3	GDF11	10220	growth differentiation factor 11	protein-coding
Peak_180	chr12	56558401	56558600	exon	XM_005269104.1	SMARCC2	6601	SWI%2FSNF related%2C matrix associated%2C actin dependent regulator of chromatin%2C subfamily c%2C member 2	protein-coding
Peak_182	chr12	56566401	56566600	intron	NM_003075.3	SMARCC2	6601	SWI%2FSNF related%2C matrix associated%2C actin dependent regulator of chromatin%2C subfamily c%2C member 2	protein-coding
Peak_184	chr12	56633601	56634000	UTR3	NM_173595.3	ANKRD52	283373	ankyrin repeat domain 52	protein-coding
Peak_185	chr12	56637001	56637200	exon	NM_173595.3	ANKRD52	283373	ankyrin repeat domain 52	protein-coding
Peak_190	chr12	57003401	57003600	intron	NM_013449.3	BAZ2A	11176	bromodomain adjacent to zinc finger domain%2C 2A	protein-coding
Peak_191	chr12	57003801	57004200	intron	NM_013449.3	BAZ2A	11176	bromodomain adjacent to zinc finger domain%2C 2A	protein-coding
Peak_193	chr12	57008601	57009000	exon	XM_005268596.1	BAZ2A	11176	bromodomain adjacent to zinc finger domain%2C 2A	protein-coding
Peak_197	chr12	57450801	57451200	UTR3	NM_015257.2	TMEM194A	23306	transmembrane protein 194A	protein-coding
Peak_198	chr12	57452801	57453600	UTR3	NM_015257.2	TMEM194A	23306	transmembrane protein 194A	protein-coding
Peak_203	chr12	58214201	58214400	UTR3	XM_005268556.1	CTDSP2	10106	CTD %28carboxy-terminal domain%2C RNA polymerase II%2C polypeptide A%29 small phosphatase 2	protein-coding
Peak_204	chr12	58215001	58215600	UTR3	XM_005268556.1	CTDSP2	10106	CTD %28carboxy-terminal domain%2C RNA polymerase II%2C polypeptide A%29 small phosphatase 2	protein-coding
Peak_206	chr12	63979001	63979200	intron	NM_173812.4	DPY19L2	283417	dpy-19-like 2 %28C. elegans%29	protein-coding
Peak_207	chr12	64830601	64830800	intron	NM_007235.4	XPOT	11260	exportin%2C tRNA	protein-coding
Peak_208	chr12	64842001	64842800	UTR3	NM_007235.4	XPOT	11260	exportin%2C tRNA	protein-coding
Peak_209	chr12	64843401	64843600	Intergenic	NM_013254.3	TBK1	29110	TANK-binding kinase 1	protein-coding
Peak_210	chr12	65683401	65683600	intron	NM_001193461.1	MSRB3	253827	methionine sulfoxide reductase B3	protein-coding
Peak_211	chr12	65687001	65687400	intron	NM_001193461.1	MSRB3	253827	methionine sulfoxide reductase B3	protein-coding
Peak_212	chr12	65772601	65773200	intron	NM_001193461.1	MSRB3	253827	methionine sulfoxide reductase B3	protein-coding
Peak_213	chr12	65857401	65857600	UTR3	NM_198080.3	MSRB3	253827	methionine sulfoxide reductase B3	protein-coding
Peak_214	chr12	65857801	65858800	UTR3	NM_198080.3	MSRB3	253827	methionine sulfoxide reductase B3	protein-coding
Peak_215	chr12	65859801	65860000	UTR3	NM_198080.3	MSRB3	253827	methionine sulfoxide reductase B3	protein-coding
Peak_216	chr12	65943801	65944000	intron	XR_110369.4	LOC100507065	100507065	uncharacterized LOC100507065	ncRNA
Peak_217	chr12	65944201	65944400	intron	XR_110369.4	LOC100507065	100507065	uncharacterized LOC100507065	ncRNA
Peak_218	chr12	65945201	65946200	intron	XR_110369.4	LOC100507065	100507065	uncharacterized LOC100507065	ncRNA
Peak_219	chr12	65946601	65947000	intron	XR_110369.4	LOC100507065	100507065	uncharacterized LOC100507065	ncRNA
Peak_220	chr12	65947201	65947600	intron	XR_110369.4	LOC100507065	100507065	uncharacterized LOC100507065	ncRNA
Peak_221	chr12	65950201	65950400	intron	XR_110369.4	LOC100507065	100507065	uncharacterized LOC100507065	ncRNA
Peak_225	chr12	66223201	66223800	intron	NM_003483.4	HMGA2	8091	high mobility group AT-hook 2	protein-coding
Peak_226	chr12	66225801	66226400	intron	NM_003483.4	HMGA2	8091	high mobility group AT-hook 2	protein-coding
Peak_227	chr12	66228801	66229200	intron	NM_003483.4	HMGA2	8091	high mobility group AT-hook 2	protein-coding
Peak_228	chr12	66229401	66230000	intron	NM_003483.4	HMGA2	8091	high mobility group AT-hook 2	protein-coding
Peak_229	chr12	66231001	66231600	intron	NM_003483.4	HMGA2	8091	high mobility group AT-hook 2	protein-coding
Peak_230	chr12	66233201	66236000	intron	NM_003483.4	HMGA2	8091	high mobility group AT-hook 2	protein-coding
Peak_231	chr12	66236401	66237800	intron	NM_003483.4	HMGA2	8091	high mobility group AT-hook 2	protein-coding
Peak_233	chr12	66241801	66242400	intron	NM_003483.4	HMGA2	8091	high mobility group AT-hook 2	protein-coding
Peak_234	chr12	66242601	66244200	intron	NM_003483.4	HMGA2	8091	high mobility group AT-hook 2	protein-coding
Peak_238	chr12	66248001	66249000	intron	NM_003483.4	HMGA2	8091	high mobility group AT-hook 2	protein-coding
Peak_239	chr12	66249601	66250000	intron	NM_003483.4	HMGA2	8091	high mobility group AT-hook 2	protein-coding
Peak_240	chr12	66250601	66251800	intron	NM_003483.4	HMGA2	8091	high mobility group AT-hook 2	protein-coding
Peak_241	chr12	66252201	66252600	intron	NM_003483.4	HMGA2	8091	high mobility group AT-hook 2	protein-coding
Peak_243	chr12	66255401	66256200	intron	XR_110372.4	LOC100129940	100129940	uncharacterized LOC100129940	ncRNA
Peak_245	chr12	66257801	66258600	intron	XR_110372.4	LOC100129940	100129940	uncharacterized LOC100129940	ncRNA
Peak_246	chr12	66259201	66264200	intron	XR_110372.4	LOC100129940	100129940	uncharacterized LOC100129940	ncRNA
Peak_247	chr12	66265401	66265800	intron	XR_110372.4	LOC100129940	100129940	uncharacterized LOC100129940	ncRNA
Peak_248	chr12	66266401	66266600	intron	XR_110372.4	LOC100129940	100129940	uncharacterized LOC100129940	ncRNA
Peak_249	chr12	66266801	66267000	intron	XR_110372.4	LOC100129940	100129940	uncharacterized LOC100129940	ncRNA
Peak_250	chr12	66267201	66267800	intron	XR_110372.4	LOC100129940	100129940	uncharacterized LOC100129940	ncRNA
Peak_251	chr12	66268001	66268200	intron	XR_245996.1	LOC101927810	101927810	uncharacterized LOC101927810	ncRNA
Peak_252	chr12	66268401	66269400	intron	XR_245996.1	LOC101927810	101927810	uncharacterized LOC101927810	ncRNA
Peak_253	chr12	66270601	66271000	exon	XR_245996.1	LOC101927810	101927810	uncharacterized LOC101927810	ncRNA
Peak_254	chr12	66273001	66273400	intron	XR_245996.1	LOC101927810	101927810	uncharacterized LOC101927810	ncRNA
Peak_255	chr12	66273601	66275000	intron	XR_245996.1	LOC101927810	101927810	uncharacterized LOC101927810	ncRNA
Peak_257	chr12	66279601	66280800	intron	NM_003483.4	HMGA2	8091	high mobility group AT-hook 2	protein-coding
Peak_258	chr12	66281201	66282000	intron	NM_003483.4	HMGA2	8091	high mobility group AT-hook 2	protein-coding
Peak_259	chr12	66282601	66283600	intron	NM_003483.4	HMGA2	8091	high mobility group AT-hook 2	protein-coding
Peak_260	chr12	66284801	66285600	intron	NM_003483.4	HMGA2	8091	high mobility group AT-hook 2	protein-coding
Peak_261	chr12	66286201	66287200	intron	NM_003483.4	HMGA2	8091	high mobility group AT-hook 2	protein-coding
Peak_262	chr12	66288401	66289000	intron	NM_003483.4	HMGA2	8091	high mobility group AT-hook 2	protein-coding
Peak_263	chr12	66291201	66291800	intron	NM_003483.4	HMGA2	8091	high mobility group AT-hook 2	protein-coding
Peak_264	chr12	66292001	66293000	intron	NM_003483.4	HMGA2	8091	high mobility group AT-hook 2	protein-coding
Peak_265	chr12	66293201	66294600	intron	NM_003483.4	HMGA2	8091	high mobility group AT-hook 2	protein-coding
Peak_266	chr12	66295201	66296200	intron	NM_003483.4	HMGA2	8091	high mobility group AT-hook 2	protein-coding
Peak_267	chr12	66296401	66297000	intron	NM_003483.4	HMGA2	8091	high mobility group AT-hook 2	protein-coding
Peak_268	chr12	66297801	66299800	intron	NM_003483.4	HMGA2	8091	high mobility group AT-hook 2	protein-coding
Peak_269	chr12	66300801	66301000	intron	NM_003483.4	HMGA2	8091	high mobility group AT-hook 2	protein-coding
Peak_270	chr12	66302001	66303000	intron	NM_003483.4	HMGA2	8091	high mobility group AT-hook 2	protein-coding
Peak_271	chr12	66303201	66304800	intron	NM_003483.4	HMGA2	8091	high mobility group AT-hook 2	protein-coding
Peak_272	chr12	66305401	66306600	intron	NM_003483.4	HMGA2	8091	high mobility group AT-hook 2	protein-coding
Peak_273	chr12	66306801	66307400	intron	NM_003483.4	HMGA2	8091	high mobility group AT-hook 2	protein-coding
Peak_274	chr12	66307801	66308000	intron	NM_003483.4	HMGA2	8091	high mobility group AT-hook 2	protein-coding
Peak_275	chr12	66309001	66310200	intron	NM_003483.4	HMGA2	8091	high mobility group AT-hook 2	protein-coding
Peak_276	chr12	66311001	66311200	intron	NM_003483.4	HMGA2	8091	high mobility group AT-hook 2	protein-coding
Peak_277	chr12	66314201	66314400	intron	NM_003483.4	HMGA2	8091	high mobility group AT-hook 2	protein-coding
Peak_278	chr12	66315401	66316400	intron	NM_003483.4	HMGA2	8091	high mobility group AT-hook 2	protein-coding
Peak_279	chr12	66316601	66316800	intron	NM_003483.4	HMGA2	8091	high mobility group AT-hook 2	protein-coding
Peak_280	chr12	66318201	66319200	intron	NM_003483.4	HMGA2	8091	high mobility group AT-hook 2	protein-coding
Peak_281	chr12	66319601	66320200	intron	NM_003483.4	HMGA2	8091	high mobility group AT-hook 2	protein-coding
Peak_282	chr12	66329801	66331600	intron	NM_003483.4	HMGA2	8091	high mobility group AT-hook 2	protein-coding
Peak_283	chr12	66331801	66332000	intron	NM_003483.4	HMGA2	8091	high mobility group AT-hook 2	protein-coding
Peak_284	chr12	66343601	66344200	intron	NM_003483.4	HMGA2	8091	high mobility group AT-hook 2	protein-coding
Peak_285	chr12	66347401	66347600	intron	NM_003483.4	HMGA2	8091	high mobility group AT-hook 2	protein-coding
Peak_290	chr12	72032201	72032400	intron	NM_144982.4	ZFC3H1	196441	zinc finger%2C C3H1-type containing	protein-coding
Peak_291	chr12	76443201	76443400	exon	XR_245929.1	NAP1L1	4673	nucleosome assembly protein 1-like 1	ncRNA
Peak_294	chr12	82746801	82747000	UTR3	NM_014167.4	CCDC59	29080	coiled-coil domain containing 59	protein-coding
Peak_297	chr12	93226401	93226600	exon	NM_003566.3	EEA1	8411	early endosome antigen 1	protein-coding
Peak_298	chr12	93804601	93805000	intron	NM_003348.3	UBE2N	7334	ubiquitin-conjugating enzyme E2N	protein-coding
Peak_299	chr12	93957401	93957600	intron	XR_245897.1	SOCS2-AS1	144481	SOCS2 antisense RNA 1	ncRNA
Peak_300	chr12	93968401	93969400	exon	NM_001270469.1	SOCS2	8835	suppressor of cytokine signaling 2	protein-coding
Peak_301	chr12	94187801	94188000	intron	XM_005269211.1	CRADD	8738	CASP2 and RIPK1 domain containing adaptor with death domain	protein-coding
Peak_302	chr12	94188601	94188800	intron	XM_005269211.1	CRADD	8738	CASP2 and RIPK1 domain containing adaptor with death domain	protein-coding
Peak_303	chr12	94192801	94193000	intron	XM_005269211.1	CRADD	8738	CASP2 and RIPK1 domain containing adaptor with death domain	protein-coding
Peak_304	chr12	94203401	94203600	intron	XM_005269211.1	CRADD	8738	CASP2 and RIPK1 domain containing adaptor with death domain	protein-coding
Peak_305	chr12	94213801	94214000	intron	XM_005269211.1	CRADD	8738	CASP2 and RIPK1 domain containing adaptor with death domain	protein-coding
Peak_306	chr12	94214801	94215000	intron	XM_005269211.1	CRADD	8738	CASP2 and RIPK1 domain containing adaptor with death domain	protein-coding
Peak_307	chr12	95907601	95908400	UTR3	XM_005268585.1	METAP2	10988	methionyl aminopeptidase 2	protein-coding
Peak_308	chr12	96641001	96641600	exon	NM_005230.2	ELK3	2004	ELK3%2C ETS-domain protein %28SRF accessory protein 2%29	protein-coding
Peak_317	chr12	106632601	106632800	UTR3	NM_006825.3	CKAP4	10970	cytoskeleton-associated protein 4	protein-coding
Peak_322	chr12	110784601	110785400	exon	XR_243007.1	ATP2A2	488	ATPase%2C Ca%2B%2B transporting%2C cardiac muscle%2C slow twitch 2	ncRNA
Peak_325	chr12	111908401	111908600	exon	NM_002973.3	ATXN2	6311	ataxin 2	protein-coding
Peak_326	chr12	111923601	111923800	intron	XM_005253924.1	ATXN2	6311	ataxin 2	protein-coding
Peak_327	chr12	111957801	111958000	intron	XM_005253924.1	ATXN2	6311	ataxin 2	protein-coding
Peak_329	chr12	112467001	112467400	UTR3	XM_005253938.1	NAA25	80018	N%28alpha%29-acetyltransferase 25%2C NatB auxiliary subunit	protein-coding
Peak_330	chr12	112622601	112622800	exon	XM_005253871.1	HECTD4	283450	HECT domain containing E3 ubiquitin protein ligase 4	protein-coding
Peak_331	chr12	112623001	112623200	exon	XM_005253871.1	HECTD4	283450	HECT domain containing E3 ubiquitin protein ligase 4	protein-coding
Peak_332	chr12	112630401	112630600	exon	XM_005253871.1	HECTD4	283450	HECT domain containing E3 ubiquitin protein ligase 4	protein-coding
Peak_333	chr12	112631601	112631800	intron	XM_005253873.1	HECTD4	283450	HECT domain containing E3 ubiquitin protein ligase 4	protein-coding
Peak_334	chr12	112647801	112648000	exon	XM_005253871.1	HECTD4	283450	HECT domain containing E3 ubiquitin protein ligase 4	protein-coding
Peak_339	chr12	112892401	112892600	intron	NM_002834.3	PTPN11	5781	protein tyrosine phosphatase%2C non-receptor type 11	protein-coding
Peak_341	chr12	113827601	113829000	downstream	NM_173542.3	PLBD2	196463	phospholipase B domain containing 2	protein-coding
Peak_342	chr12	116421201	116421400	exon	XM_005253863.1	MED13L	23389	mediator complex subunit 13-like	protein-coding
Peak_343	chr12	116446401	116446600	exon	XM_005253863.1	MED13L	23389	mediator complex subunit 13-like	protein-coding
Peak_344	chr12	120124801	120125000	UTR3	XM_005253829.1	CIT	11113	citron %28rho-interacting%2C serine%2Fthreonine kinase 21%29	protein-coding
Peak_345	chr12	120125201	120125400	UTR3	XM_005253829.1	CIT	11113	citron %28rho-interacting%2C serine%2Fthreonine kinase 21%29	protein-coding
Peak_346	chr12	120591001	120591200	exon	NM_006836.1	GCN1L1	10985	GCN1 general control of amino-acid synthesis 1-like 1 %28yeast%29	protein-coding
Peak_348	chr12	120602401	120602600	exon	NM_006836.1	GCN1L1	10985	GCN1 general control of amino-acid synthesis 1-like 1 %28yeast%29	protein-coding
Peak_349	chr12	120611801	120612000	exon	NM_006836.1	GCN1L1	10985	GCN1 general control of amino-acid synthesis 1-like 1 %28yeast%29	protein-coding
Peak_355	chr12	120653601	120654400	exon	XM_005253912.1	PXN	5829	paxillin	protein-coding
Peak_358	chr12	120663201	120663600	intron	NM_001080855.2	PXN	5829	paxillin	protein-coding
Peak_360	chr12	121766201	121766400	intron	NM_016237.4	ANAPC5	51433	anaphase promoting complex subunit 5	protein-coding
Peak_361	chr12	121783801	121784000	intron	NM_001137559.1	ANAPC5	51433	anaphase promoting complex subunit 5	protein-coding
Peak_363	chr12	121877601	121877800	exon	XM_005253960.1	KDM2B	84678	lysine %28K%29-specific demethylase 2B	protein-coding
Peak_364	chr12	121880201	121880400	exon	XM_005253960.1	KDM2B	84678	lysine %28K%29-specific demethylase 2B	protein-coding
Peak_365	chr12	122627001	122627200	UTR3	NM_014938.4	MLXIP	22877	MLX interacting protein	protein-coding
Peak_366	chr12	122825601	122826200	exon	XM_005253597.1	CLIP1	6249	CAP-GLY domain containing linker protein 1	protein-coding
Peak_367	chr12	122957801	122958000	UTR3	XM_005253580.1	ZCCHC8	55596	zinc finger%2C CCHC domain containing 8	protein-coding
Peak_368	chr12	122958201	122958600	exon	XM_005253580.1	ZCCHC8	55596	zinc finger%2C CCHC domain containing 8	protein-coding
Peak_369	chr12	122995801	122996000	intron	XM_005253603.1	RSRC2	65117	arginine%2Fserine-rich coiled-coil 2	protein-coding
Peak_370	chr12	123812201	123812400	exon	XM_005253572.1	SBNO1	55206	strawberry notch homolog 1 %28Drosophila%29	protein-coding
Peak_371	chr12	124002601	124002800	intron	XM_005253570.1	RILPL1	353116	Rab interacting lysosomal protein-like 1	protein-coding
Peak_372	chr12	124007601	124007800	intron	XM_005253570.1	RILPL1	353116	Rab interacting lysosomal protein-like 1	protein-coding
Peak_376	chr12	124812001	124812200	exon	NM_006312.5	NCOR2	9612	nuclear receptor corepressor 2	protein-coding
Peak_378	chr12	124821601	124821800	exon	NM_006312.5	NCOR2	9612	nuclear receptor corepressor 2	protein-coding
Peak_387	chr12	132212801	132213000	exon	NM_001261411.1	SFSWAP	6433	splicing factor%2C suppressor of white-apricot homolog %28Drosophila%29	protein-coding
Peak_389	chr12	132467001	132467200	intron	XM_005253587.1	EP400	57634	E1A binding protein p400	protein-coding
Peak_390	chr12	132562401	132563000	UTR3	XM_005253589.1	EP400	57634	E1A binding protein p400	protein-coding
Peak_392	chr12	133218201	133218400	exon	XM_005266168.1	POLE	5426	polymerase %28DNA directed%29%2C epsilon%2C catalytic subunit	protein-coding
Peak_393	chr12	133238201	133238400	intron	NM_006231.2	POLE	5426	polymerase %28DNA directed%29%2C epsilon%2C catalytic subunit	protein-coding
Peak_395	chr12	133241001	133241200	intron	XM_005266169.1	POLE	5426	polymerase %28DNA directed%29%2C epsilon%2C catalytic subunit	protein-coding
Peak_396	chr12	133252601	133252800	exon	XM_005266168.1	POLE	5426	polymerase %28DNA directed%29%2C epsilon%2C catalytic subunit	protein-coding
Peak_398	chr12	133324801	133325000	exon	XM_005266161.1	ANKLE2	23141	ankyrin repeat and LEM domain containing 2	protein-coding
Peak_399	chr12	133378401	133378600	exon	XM_005266165.1	GOLGA3	2802	golgin A3	protein-coding
Peak_411	chr16	2809526	2809730	exon	XR_243270.1	SRRM2	23524	serine%2Farginine repetitive matrix 2	ncRNA
Peak_412	chr16	2810141	2810550	exon	XR_243270.1	SRRM2	23524	serine%2Farginine repetitive matrix 2	ncRNA
Peak_413	chr16	2811576	2812190	exon	XR_243270.1	SRRM2	23524	serine%2Farginine repetitive matrix 2	ncRNA
Peak_415	chr16	2812806	2813215	exon	XR_243270.1	SRRM2	23524	serine%2Farginine repetitive matrix 2	ncRNA
Peak_417	chr16	2817931	2818135	exon	XR_243270.1	SRRM2	23524	serine%2Farginine repetitive matrix 2	ncRNA
Peak_419	chr16	16419681	16419885	exon	NR_036447.1	PKD1P1	339044	polycystic kidney disease 1 %28autosomal dominant%29 pseudogene 1	ncRNA
Peak_420	chr16	21443821	21445050	exon	NR_024456.1	LOC100190986	100190986	uncharacterized LOC100190986	ncRNA
Peak_421	chr16	22527656	22528270	UTR5	XM_005255014.1	NPIPB5	100132247	nuclear pore complex interacting protein family%2C member B5	protein-coding
Peak_422	chr16	28847396	28847600	exon	XM_005255069.1	ATXN2L	11273	ataxin 2-like	protein-coding
Peak_425	chr16	31200386	31200590	exon	NR_028388.2	FUS	2521	fused in sarcoma	ncRNA
Peak_426	chr16	31201411	31201615	intron	XM_005255233.1	FUS	2521	fused in sarcoma	protein-coding
Peak_427	chr16	31202026	31202230	exon	NR_028388.2	FUS	2521	fused in sarcoma	ncRNA
Peak_428	chr16	87864026	87864230	UTR3	NM_003486.5	SLC7A5	8140	solute carrier family 7 %28amino acid transporter light chain%2C L system%29%2C member 5	protein-coding
Peak_429	chr16	89347611	89347815	exon	NM_001256182.1	ANKRD11	29123	ankyrin repeat domain 11	protein-coding
Peak_430	chr16	89348841	89349045	exon	NM_001256182.1	ANKRD11	29123	ankyrin repeat domain 11	protein-coding
Peak_431	chr16	89350481	89351095	exon	NM_001256182.1	ANKRD11	29123	ankyrin repeat domain 11	protein-coding
Peak_437	chr17	7416491	7417310	exon	NM_000937.4	POLR2A	5430	polymerase %28RNA%29 II %28DNA directed%29 polypeptide A%2C 220kDa	protein-coding
Peak_442	chr17	21902816	21903635	upstream	NR_027084.1	FLJ36000	284124	uncharacterized FLJ36000	ncRNA
Peak_445	chr17	21906506	21906710	intron	NR_027084.1	FLJ36000	284124	uncharacterized FLJ36000	ncRNA
Peak_447	chr17	40023586	40023790	UTR3	NM_001096.2	ACLY	47	ATP citrate lyase	protein-coding
Peak_448	chr17	42113561	42113765	exon	NM_152344.3	LSM12	124801	LSM12 homolog %28S. cerevisiae%29	protein-coding
Peak_450	chr17	45760921	45761125	UTR3	XM_005257341.1	KPNB1	3837	karyopherin %28importin%29 beta 1	protein-coding
Peak_451	chr17	46677476	46677680	intron	XM_005257284.1	HOXB6	3216	homeobox B6	protein-coding
Peak_452	chr17	46699206	46700025	UTR3	NM_024017.4	HOXB9	3219	homeobox B9	protein-coding
Peak_453	chr17	47128066	47129500	UTR3	XM_005256955.1	IGF2BP1	10642	insulin-like growth factor 2 mRNA binding protein 1	protein-coding
Peak_454	chr17	48212516	48212720	UTR3	NM_032595.3	PPP1R9B	84687	protein phosphatase 1%2C regulatory subunit 9B	protein-coding
Peak_459	chr17	65908731	65908935	exon	XM_005257150.1	BPTF	2186	bromodomain PHD finger transcription factor	protein-coding
Peak_461	chr17	73842231	73842845	UTR3	XM_005257181.1	WBP2	23558	WW domain binding protein 2	protein-coding
Peak_462	chr17	74730291	74730495	exon	NR_036608.1	SRSF2	6427	serine%2Farginine-rich splicing factor 2	ncRNA
Peak_463	chr17	74730701	74730905	exon	NR_036608.1	SRSF2	6427	serine%2Farginine-rich splicing factor 2	ncRNA
Peak_464	chr17	78319021	78319225	exon	XM_005257545.1	RNF213	57674	ring finger protein 213	protein-coding
Peak_480	chr18	14504491	14505540	Intergenic	NR_024076.1	CXADRP3	440224	coxsackie virus and adenovirus receptor pseudogene 3	ncRNA
Peak_481	chr18	14510161	14511840	downstream	NM_001137671.1	POTEC	388468	POTE ankyrin domain family%2C member C	protein-coding
Peak_482	chr18	14533051	14533260	exon	NM_001137671.1	POTEC	388468	POTE ankyrin domain family%2C member C	protein-coding
Peak_483	chr18	14549641	14550270	Intergenic	NM_001137671.1	POTEC	388468	POTE ankyrin domain family%2C member C	protein-coding
Peak_484	chr18	14554051	14554260	Intergenic	NM_001137671.1	POTEC	388468	POTE ankyrin domain family%2C member C	protein-coding
Peak_485	chr18	14556781	14556990	Intergenic	NM_001137671.1	POTEC	388468	POTE ankyrin domain family%2C member C	protein-coding
Peak_486	chr18	14559511	14559720	Intergenic	NM_001137671.1	POTEC	388468	POTE ankyrin domain family%2C member C	protein-coding
Peak_487	chr18	14560771	14562660	Intergenic	NM_001137671.1	POTEC	388468	POTE ankyrin domain family%2C member C	protein-coding
Peak_488	chr18	14563921	14564970	Intergenic	NM_001137671.1	POTEC	388468	POTE ankyrin domain family%2C member C	protein-coding
Peak_489	chr18	14570641	14570850	Intergenic	NM_001137671.1	POTEC	388468	POTE ankyrin domain family%2C member C	protein-coding
Peak_490	chr18	14571481	14572110	Intergenic	NM_001137671.1	POTEC	388468	POTE ankyrin domain family%2C member C	protein-coding
Peak_491	chr18	14574841	14575470	Intergenic	NM_001137671.1	POTEC	388468	POTE ankyrin domain family%2C member C	protein-coding
Peak_492	chr18	14575681	14575890	Intergenic	NM_001137671.1	POTEC	388468	POTE ankyrin domain family%2C member C	protein-coding
Peak_493	chr18	14576101	14576310	Intergenic	NM_001137671.1	POTEC	388468	POTE ankyrin domain family%2C member C	protein-coding
Peak_494	chr18	14576941	14577570	Intergenic	NM_001137671.1	POTEC	388468	POTE ankyrin domain family%2C member C	protein-coding
Peak_495	chr18	14580511	14580720	Intergenic	NM_001137671.1	POTEC	388468	POTE ankyrin domain family%2C member C	protein-coding
Peak_496	chr18	14580931	14581350	Intergenic	NM_001137671.1	POTEC	388468	POTE ankyrin domain family%2C member C	protein-coding
Peak_497	chr18	14583661	14584710	Intergenic	NM_001137671.1	POTEC	388468	POTE ankyrin domain family%2C member C	protein-coding
Peak_502	chr18	52896061	52896270	exon	XM_005266753.1	TCF4	6925	transcription factor 4	protein-coding
Peak_503	chr18	53466421	53467260	Intergenic	XR_245473.1	LOC101927273	101927273	uncharacterized LOC101927273	ncRNA
Peak_504	chr18	53472511	53472930	Intergenic	XR_245473.1	LOC101927273	101927273	uncharacterized LOC101927273	ncRNA
Peak_505	chr18	53474821	53475660	Intergenic	XR_245473.1	LOC101927273	101927273	uncharacterized LOC101927273	ncRNA
Peak_506	chr18	53475871	53476080	Intergenic	XR_245473.1	LOC101927273	101927273	uncharacterized LOC101927273	ncRNA
Peak_507	chr18	53477551	53478180	Intergenic	XR_245473.1	LOC101927273	101927273	uncharacterized LOC101927273	ncRNA
Peak_508	chr18	53486161	53486370	Intergenic	XR_245473.1	LOC101927273	101927273	uncharacterized LOC101927273	ncRNA
Peak_509	chr18	53487001	53487840	Intergenic	XR_245473.1	LOC101927273	101927273	uncharacterized LOC101927273	ncRNA
Peak_510	chr18	53489101	53489730	Intergenic	XR_245473.1	LOC101927273	101927273	uncharacterized LOC101927273	ncRNA
Peak_511	chr18	53491621	53492670	Intergenic	XR_245473.1	LOC101927273	101927273	uncharacterized LOC101927273	ncRNA
Peak_512	chr18	53499181	53501280	Intergenic	XR_245473.1	LOC101927273	101927273	uncharacterized LOC101927273	ncRNA
Peak_513	chr18	53505271	53505900	Intergenic	XR_245473.1	LOC101927273	101927273	uncharacterized LOC101927273	ncRNA
Peak_514	chr18	53506111	53506740	Intergenic	XR_245473.1	LOC101927273	101927273	uncharacterized LOC101927273	ncRNA
Peak_516	chr19	3975931	3976140	downstream	NM_001961.3	EEF2	1938	eukaryotic translation elongation factor 2	protein-coding
Peak_524	chr19	10782031	10782240	exon	XM_005259894.1	ILF3	3609	interleukin enhancer binding factor 3%2C 90kDa	protein-coding
Peak_525	chr19	11097031	11097240	exon	XM_005260035.1	SMARCA4	6597	SWI%2FSNF related%2C matrix associated%2C actin dependent regulator of chromatin%2C subfamily a%2C member 4	protein-coding
Peak_536	chr19	54963301	54963510	exon	XM_005258484.1	LENG8	114823	leukocyte receptor cluster %28LRC%29 member 8	protein-coding
Peak_537	chr19	54969811	54970020	exon	XM_005258484.1	LENG8	114823	leukocyte receptor cluster %28LRC%29 member 8	protein-coding
Peak_1299	chr21	9915236	9916875	exon	NR_038329.1	TEKT4P2	100132288	tektin 4 pseudogene 2	ncRNA
Peak_1302	chr21	11177421	11179060	Intergenic	NM_182482.2	BAGE2	85319	B melanoma antigen family%2C member 2	protein-coding
Peak_1304	chr21	14953726	14954340	Intergenic	NM_174981.3	POTED	317754	POTE ankyrin domain family%2C member D	protein-coding
Peak_1305	chr21	15464586	15466225	Intergenic	NR_027270.1	ANKRD20A11P	391267	ankyrin repeat domain 20 family%2C member A11%2C pseudogene	ncRNA
Peak_1306	chr21	16338296	16339525	exon	XM_005261063.1	NRIP1	8204	nuclear receptor interacting protein 1	protein-coding
Peak_1307	chr21	17443451	17444270	intron	NR_027790.1	LINC00478	388815	long intergenic non-protein coding RNA 478	ncRNA
Peak_1308	chr21	17608476	17609295	intron	NR_027790.1	LINC00478	388815	long intergenic non-protein coding RNA 478	ncRNA
Peak_1309	chr21	17609706	17613805	intron	NR_027790.1	LINC00478	388815	long intergenic non-protein coding RNA 478	ncRNA
Peak_1311	chr21	17623646	17625900	intron	NR_027790.1	LINC00478	388815	long intergenic non-protein coding RNA 478	ncRNA
Peak_1312	chr21	17627746	17629180	intron	NR_027790.1	LINC00478	388815	long intergenic non-protein coding RNA 478	ncRNA
Peak_1313	chr21	17630411	17632460	intron	NR_027790.1	LINC00478	388815	long intergenic non-protein coding RNA 478	ncRNA
Peak_1314	chr21	17635126	17635945	intron	NR_027790.1	LINC00478	388815	long intergenic non-protein coding RNA 478	ncRNA
Peak_1315	chr21	17639431	17640455	intron	NR_027790.1	LINC00478	388815	long intergenic non-protein coding RNA 478	ncRNA
Peak_1316	chr21	17640866	17644760	intron	NR_027790.1	LINC00478	388815	long intergenic non-protein coding RNA 478	ncRNA
Peak_1317	chr21	17648451	17649680	intron	NR_027790.1	LINC00478	388815	long intergenic non-protein coding RNA 478	ncRNA
Peak_1319	chr21	17656036	17657265	intron	NR_027790.1	LINC00478	388815	long intergenic non-protein coding RNA 478	ncRNA
Peak_1320	chr21	17659316	17660135	intron	NR_027790.1	LINC00478	388815	long intergenic non-protein coding RNA 478	ncRNA
Peak_1321	chr21	17660546	17662800	intron	NR_027790.1	LINC00478	388815	long intergenic non-protein coding RNA 478	ncRNA
Peak_1322	chr21	17666901	17668130	intron	NR_027790.1	LINC00478	388815	long intergenic non-protein coding RNA 478	ncRNA
Peak_1323	chr21	17681456	17682480	intron	NR_027790.1	LINC00478	388815	long intergenic non-protein coding RNA 478	ncRNA
Peak_1324	chr21	17684121	17684940	intron	NR_027790.1	LINC00478	388815	long intergenic non-protein coding RNA 478	ncRNA
Peak_1325	chr21	17768581	17769605	intron	XR_244275.1	LINC00478	388815	long intergenic non-protein coding RNA 478	ncRNA
Peak_1326	chr21	17772066	17774525	intron	XR_244275.1	LINC00478	388815	long intergenic non-protein coding RNA 478	ncRNA
Peak_1327	chr21	17933811	17934425	intron	XR_244276.1	LINC00478	388815	long intergenic non-protein coding RNA 478	ncRNA
Peak_1328	chr21	23464916	23467580	intron	XR_244297.1	LOC101927843	101927843	uncharacterized LOC101927843	ncRNA
Peak_1329	chr21	23485416	23488900	exon	NR_038400.1	LINC00308	54143	long intergenic non-protein coding RNA 308	ncRNA
Peak_1330	chr21	23588941	23592425	Intergenic	NR_038400.1	LINC00308	54143	long intergenic non-protein coding RNA 308	ncRNA
Peak_1331	chr21	23601446	23603905	Intergenic	NR_038400.1	LINC00308	54143	long intergenic non-protein coding RNA 308	ncRNA
Peak_1332	chr21	23606161	23607185	Intergenic	NR_038400.1	LINC00308	54143	long intergenic non-protein coding RNA 308	ncRNA
Peak_1333	chr21	23608621	23610055	Intergenic	NR_038400.1	LINC00308	54143	long intergenic non-protein coding RNA 308	ncRNA
Peak_1335	chr21	23616001	23618255	Intergenic	NR_038400.1	LINC00308	54143	long intergenic non-protein coding RNA 308	ncRNA
Peak_1336	chr21	27141591	27143435	UTR3	NM_001197297.1	GABPA	2551	GA binding protein transcription factor%2C alpha subunit 60kDa	protein-coding
Peak_1339	chr21	34728436	34729255	UTR3	XM_005260964.1	IFNAR1	3454	interferon %28alpha%2C beta and omega%29 receptor 1	protein-coding
Peak_1343	chr21	34930361	34930975	intron	NR_103798.1	SON	6651	SON DNA binding protein	ncRNA
Peak_1344	chr21	34932206	34933230	UTR3	NM_032195.2	SON	6651	SON DNA binding protein	protein-coding
Peak_1350	chr21	35456801	35458030	intron	NM_032476.3	MRPS6	64968	mitochondrial ribosomal protein S6	protein-coding
Peak_1352	chr21	35461106	35463360	intron	NM_032476.3	MRPS6	64968	mitochondrial ribosomal protein S6	protein-coding
Peak_1360	chr21	35483246	35485295	intron	XM_005261033.1	SLC5A3	6526	solute carrier family 5 %28sodium%2Fmyo-inositol cotransporter%29%2C member 3	protein-coding
Peak_1361	chr21	35488576	35490625	intron	XM_005261033.1	SLC5A3	6526	solute carrier family 5 %28sodium%2Fmyo-inositol cotransporter%29%2C member 3	protein-coding
Peak_1362	chr21	35496366	35497595	intron	XM_005261033.1	SLC5A3	6526	solute carrier family 5 %28sodium%2Fmyo-inositol cotransporter%29%2C member 3	protein-coding
Peak_1364	chr21	38595351	38597810	UTR3	NM_006052.1	DSCR3	10311	Down syndrome critical region gene 3	protein-coding
Peak_1366	chr21	43411211	43411825	exon	XM_005261123.1	ZBTB21	49854	zinc finger and BTB domain containing 21	protein-coding
Peak_1367	chr21	44255606	44257655	Intergenic	NM_033661.4	WDR4	10785	WD repeat domain 4	protein-coding
Peak_1382	chr21	47532121	47532735	exon	NM_001849.3	COL6A2	1292	collagen%2C type VI%2C alpha 2	protein-coding
Peak_1383	chr21	47612481	47614735	exon	XM_005261212.1	LOC101060037	101060037	histidine-rich glycoprotein-like	protein-coding
Peak_1384	chr21	47631341	47632570	intron	NM_001001438.2	LSS	4047	lanosterol synthase %282%2C3-oxidosqualene-lanosterol cyclase%29	protein-coding
Peak_1392	chr21	47859916	47861350	intron	XM_005261129.1	PCNT	5116	pericentrin	protein-coding
Peak_1394	chr21	47865041	47865655	UTR3	XM_005261128.1	PCNT	5116	pericentrin	protein-coding
Peak_1395	chr22	17532216	17532830	intron	NR_015352.1	CECR7	100130418	cat eye syndrome chromosome region%2C candidate 7 %28non-protein coding%29	ncRNA
Peak_1396	chr22	17533856	17534060	intron	NR_015352.1	CECR7	100130418	cat eye syndrome chromosome region%2C candidate 7 %28non-protein coding%29	ncRNA
Peak_1397	chr22	17536316	17536520	intron	NR_015352.1	CECR7	100130418	cat eye syndrome chromosome region%2C candidate 7 %28non-protein coding%29	ncRNA
Peak_1399	chr22	22892146	22892350	exon	NM_206955.1	PRAME	23532	preferentially expressed antigen in melanoma	protein-coding
Peak_1401	chr22	29685231	29686255	intron	NM_001163285.1	EWSR1	2130	EWS RNA-binding protein 1	protein-coding
Peak_1402	chr22	29686461	29687075	intron	NM_001163285.1	EWSR1	2130	EWS RNA-binding protein 1	protein-coding
Peak_1404	chr22	30730116	30730730	UTR3	XM_005261301.1	SF3A1	10291	splicing factor 3a%2C subunit 1%2C 120kDa	protein-coding
Peak_1405	chr22	30977551	30977755	intron	NR_036550.2	PES1	23481	pescadillo ribosomal biogenesis factor 1	ncRNA
Peak_1406	chr22	31366231	31366845	exon	NR_002323.1	TUG1	55000	taurine upregulated 1 %28non-protein coding%29	ncRNA
Peak_1408	chr22	31368896	31369715	exon	NR_002323.1	TUG1	55000	taurine upregulated 1 %28non-protein coding%29	ncRNA
Peak_1409	chr22	31371766	31374635	exon	NR_002323.1	TUG1	55000	taurine upregulated 1 %28non-protein coding%29	ncRNA
Peak_1410	chr22	32108331	32109560	exon	XM_005261480.1	PRR14L	253143	proline rich 14-like	protein-coding
Peak_1411	chr22	32111816	32112225	exon	XM_005261480.1	PRR14L	253143	proline rich 14-like	protein-coding
Peak_1412	chr22	32113046	32113250	exon	XM_005261480.1	PRR14L	253143	proline rich 14-like	protein-coding
Peak_1415	chr22	36135966	36136785	UTR3	XM_005261433.1	RBFOX2	23543	RNA binding protein%2C fox-1 homolog %28C. elegans%29 2	protein-coding
Peak_1416	chr22	38119956	38120570	exon	NM_001039141.2	TRIOBP	11078	TRIO and F-actin binding protein	protein-coding
Peak_1418	chr22	38273501	38273910	exon	XM_005261625.1	EIF3L	51386	eukaryotic translation initiation factor 3%2C subunit L	protein-coding
Peak_1421	chr22	38755866	38756275	intron	NR_002821.2	LOC400927	400927	TPTE and PTEN homologous inositol lipid phosphatase pseudogene	ncRNA
Peak_1422	chr22	38767961	38768165	intron	NR_002821.2	LOC400927	400927	TPTE and PTEN homologous inositol lipid phosphatase pseudogene	ncRNA
Peak_1423	chr22	38768781	38770830	intron	NR_002821.2	LOC400927	400927	TPTE and PTEN homologous inositol lipid phosphatase pseudogene	ncRNA
Peak_1424	chr22	38771446	38771855	intron	NR_002821.2	LOC400927	400927	TPTE and PTEN homologous inositol lipid phosphatase pseudogene	ncRNA
Peak_1429	chr22	38886656	38888295	intron	XM_005261309.1	DDX17	10521	DEAD %28Asp-Glu-Ala-Asp%29 box helicase 17	protein-coding
Peak_1430	chr22	39413916	39415965	downstream	NM_014508.2	APOBEC3C	27350	apolipoprotein B mRNA editing enzyme%2C catalytic polypeptide-like 3C	protein-coding
Peak_1435	chr22	40723661	40724070	UTR3	XM_005261393.1	TNRC6B	23112	trinucleotide repeat containing 6B	protein-coding
Peak_1436	chr22	41572771	41574820	exon	NM_001429.3	EP300	2033	E1A binding protein p300	protein-coding
Peak_1438	chr22	41735951	41736155	exon	XM_005261403.1	ZC3H7B	23264	zinc finger CCCH-type containing 7B	protein-coding
Peak_1440	chr22	42032996	42033200	intron	XM_005261488.1	XRCC6	2547	X-ray repair complementing defective repair in Chinese hamster cells 6	protein-coding
Peak_1442	chr22	42263006	42263415	exon	NM_004599.3	SREBF2	6721	sterol regulatory element binding transcription factor 2	protein-coding
Peak_1443	chr22	42608021	42611095	exon	XM_005261724.1	TCF20	6942	transcription factor 20 %28AR1%29	protein-coding
